# Supplementary material for: Chemical and behavioural strategies along the spectrum of host specificity in ant-associated silverfish
Source: BMC Zool. 2022 May 11;7:23. doi: 10.1186/s40850-022-00118-9 (PMC10127367; doi:10.1186/s40850-022-00118-9)
Supplement: Supplementary file 19 — Additional file 19. Proportional CHC peaks for each sample and id of each CHC peak. [file 40850_2022_118_MOESM19_ESM.xlsx]

## Sheet: proportions
taxon	species	species short	treatment	host genus	host species	host colony	n-C21	3-MeC21	n-C22	3,y-diMeC21	3-MeC22	C23:1	n-C23	MeC23	7-MeC23	5-MeC23	3-MeC23	5,9-diMeC23	C24:1	n-C24	3,y-diMeC23	MeC24	8,10,12-MeC24	unknown HC	6-MeC24	5-MeC24	4-MeC24	unknown HC	3-MeC24	C25:1	C25:1	unknown HC	n-C25	unknown HC	unknown HC	MeC25	7-MeC25	5-MeC25	diMeC25	3-MeC25	5,y-diMeC25	n-C26	3,y-diMeC25	MeC26	MeC26	6-MeC26	5-MeC26	C27:2	4-MeC26
silverfish	Allacrotelsa kraepelini	ak	normal	NA	NA	NA	0	0	0	0	0	0	0	0	0	0	0	0	0	0	0	0	0	0	0	0	0	0	0	0	0	0	0.0152615	0	0	0.0159662	0	0	0	0.015318	0	0.0172084	0	0	0	0	0	0	0
silverfish	Allacrotelsa kraepelini	ak	normal	NA	NA	NA	0	0	0	0	0	0	0	0	0	0	0	0	0	0	0	0	0	0	0	0	0	0	0	0	0	0	0.0185494	0	0	0.0294649	0	0	0	0.0326265	0	0.0241133	0	0	0	0	0	0	0
silverfish	Allacrotelsa kraepelini	ak	normal	NA	NA	NA	0	0	0	0	0	0	0	0	0	0	0	0	0	0	0	0	0	0	0	0	0	0	0	0	0	0	0.0115129	0	0	0.016098	0	0	0	0.0139547	0	0.0105515	0	0	0	0	0	0	0
silverfish	Allacrotelsa kraepelini	ak	normal	NA	NA	NA	0	0	0	0	0	0	0	0	0	0	0	0	0	0	0	0	0	0	0	0	0	0	0	0	0	0	0.0205382	0	0	0.0315675	0	0	0	0.0247953	0	0.0324681	0	0	0	0	0	0	0
silverfish	Allacrotelsa kraepelini	ak	normal	NA	NA	NA	0	0	0	0	0	0	0	0	0	0	0	0	0	0	0	0	0	0	0	0	0	0	0	0	0	0	0.0163155	0	0	0.0169707	0	0	0	0.0156892	0	0.016127	0	0	0	0	0	0	0
ant	Aphaenogaster gibbosa	AG	normal	Aphaenogaster	Aphaenogaster gibbosa	S107	0	0	0	0	0	0	0.00393996	0	0	0	0	0	0	0.00367134	0	0	0	0.00626752	0	0	0	0	0.0119505	0	0	0	0.0195648	0	0	0.00531872	0.00382796	0	0	0	0	0.00891798	0	0	0	0	0	0	0
ant	Aphaenogaster iberica	AI	normal	Aphaenogaster	Aphaenogaster iberica	S121	0	0.00984701	0	0	0.00486859	0	0.00578261	0	0	0	0.00259809	0	0	0	0	0	0.00279455	0	0	0	0	0	0.00310746	0	0	0	0.00848154	0	0	0.0770799	0.00587847	0.0114157	0.00464504	0.0205296	0.00718617	0.00320197	0.0179328	0.0242411	0	0	0.00582275	0	0
ant	Aphaenogaster iberica	AI	normal	Aphaenogaster	Aphaenogaster iberica	S121	0	0.00735808	0	0	0.00532861	0	0.00141153	0	0	0	0.000841818	0	0	0	0	0	0.00190889	0	0	0	0	0	0.00233386	0	0	0	0.00606069	0	0	0.137992	0.00460061	0.00578732	0.00313453	0.02544	0.00523413	0.00194965	0.0208209	0.040177	0	0	0.00357822	0	0
ant	Aphaenogaster iberica	AI	normal	Aphaenogaster	Aphaenogaster iberica	S121	0	0.00156363	0	0	0.0228086	0	0.000763947	0	0	0	0.000739516	0	0	0	0	0	0.00143158	0	0	0	0	0	0.00282854	0	0	0	0.00463581	0	0	0.132377	0.00515322	0.00494859	0.00220592	0.0195093	0.00589496	0.00349026	0.0216617	0.0517355	0	0	0.00462154	0	0
ant	Aphaenogaster iberica	AI	normal	Aphaenogaster	Aphaenogaster iberica	S121	0	0.00402387	0	0	0.0320676	0	0.00119776	0	0	0	0.000988955	0	0	0	0	0	0.00201937	0	0	0	0	0	0.00344679	0	0	0	0.00675691	0	0	0.142391	0.00483383	0.00459471	0.0022038	0.0211979	0.00549705	0.00527713	0.0220488	0.0475814	0	0	0.00532752	0	0
ant	Aphaenogaster iberica	AI	normal	Aphaenogaster	Aphaenogaster iberica	S121	0	0.00708444	0	0	0.0214091	0	0.00202928	0	0	0	0.00140848	0	0	0	0	0	0.00256689	0	0	0	0	0	0.00357305	0	0	0	0.00761971	0	0	0.113327	0.00418612	0.00577465	0.00266926	0.0148592	0.00545161	0.00572333	0.0170069	0.036525	0	0	0.00546024	0	0
ant	Aphaenogaster iberica	AI	normal	Aphaenogaster	Aphaenogaster iberica	S122	0	0.00288252	0	0	0.240643	0	0.00120082	0	0	0	0.00289466	0	0	0	0	0	0.000842924	0	0	0	0	0	0.0189955	0	0	0	0.00643749	0	0	0.0501069	0.00223519	0.00372193	0.00135209	0.00715081	0.00379262	0.00670757	0.00778886	0.0223476	0	0	0.00603894	0	0
ant	Aphaenogaster iberica	AI	normal	Aphaenogaster	Aphaenogaster iberica	S122	0	0.00687314	0	0	0.247519	0	0.00106951	0	0	0	0.00293648	0	0	0	0	0	0.000868418	0	0	0	0	0	0.0151858	0	0	0	0.00401737	0	0	0.0599457	0.00270526	0.00506056	0.00173819	0.00757213	0.00533992	0.00405053	0.0111779	0.0281342	0	0	0.00495855	0	0
ant	Aphaenogaster senilis	AS	normal	Aphaenogaster	Aphaenogaster senilis	S102	0	0	0	0	0.00482314	0	0	0	0	0	0	0	0	0	0	0	0	0	0	0	0	0	0.001255	0	0	0	0.00266999	0	0	0.0161295	0.00506453	0.00960431	0	0.0125034	0	0.000671171	0.0139194	0.0469073	0	0	0.00266352	0	0.0462031
ant	Aphaenogaster senilis	AS	normal	Aphaenogaster	Aphaenogaster senilis	S102	0	0	0	0	0.00540796	0	0	0	0	0	0	0	0	0	0	0	0	0	0	0	0	0	0.00137451	0	0	0	0.00533342	0	0	0.01335	0.00344265	0.00494167	0	0.00874427	0	0.00191062	0.0100069	0.0319075	0	0	0.00156596	0	0.0265073
ant	Aphaenogaster senilis	AS	normal	Aphaenogaster	Aphaenogaster senilis	S111	0	0	0	0	0.00652884	0	0	0	0	0	0	0	0	0	0	0	0	0	0	0	0	0	0.00273592	0	0	0	0.00590374	0	0	0.0192891	0.00422947	0.0121119	0	0.00829196	0	0.00333702	0.00873619	0.01537	0	0	0.00279247	0	0.0205235
ant	Aphaenogaster senilis	AS	normal	Aphaenogaster	Aphaenogaster senilis	S111	0	0	0	0	0.00237553	0	0	0	0	0	0	0	0	0	0	0	0	0	0	0	0	0	0.00144468	0	0	0	0.00425114	0	0	0.00521618	0.00256116	0.00392132	0	0.00452925	0	0.00202847	0.00728023	0.0114689	0	0	0.00170246	0	0.0187455
ant	Aphaenogaster senilis	AS	normal	Aphaenogaster	Aphaenogaster senilis	S111	0	0	0	0	0.00455254	0	0	0	0	0	0	0	0	0	0	0	0	0	0	0	0	0	0.00153559	0	0	0	0.00332573	0	0	0.00736897	0.00269849	0.00530051	0	0.00571578	0	0.0021268	0.00825343	0.0134681	0	0	0.00198384	0	0.0238608
ant	Aphaenogaster senilis	AS	normal	Aphaenogaster	Aphaenogaster senilis	S111	0	0	0	0	0.00447419	0	0	0	0	0	0	0	0	0	0	0	0	0	0	0	0	0	0.00227774	0	0	0	0.00518499	0	0	0.0138655	0.00366068	0.00945295	0	0.00665163	0	0.00328153	0.0103529	0.0151777	0	0	0.00274515	0	0.0240821
ant	Aphaenogaster senilis	AS	normal	Aphaenogaster	Aphaenogaster senilis	S111	0	0	0	0	0.00621273	0	0	0	0	0	0	0	0	0	0	0	0	0	0	0	0	0	0.00174738	0	0	0	0.00371231	0	0	0.00574745	0.00287479	0.00407075	0	0.00506971	0	0.00288202	0.00895755	0.0106381	0	0	0.00241503	0	0.0183439
ant	Aphaenogaster senilis	AS	normal	Aphaenogaster	Aphaenogaster senilis	S117	0	0	0	0	0.00587451	0	0	0	0	0	0	0	0	0	0	0	0	0	0	0	0	0	0.00118054	0	0	0	0.00670022	0	0	0.00397514	0.00240462	0.00180342	0	0.00455248	0	0.00223286	0.00493467	0.0232526	0	0	0.00187923	0	0.0202548
ant	Aphaenogaster senilis	AS	normal	Aphaenogaster	Aphaenogaster senilis	S117	0	0	0	0	0.0079343	0	0	0	0	0	0	0	0	0	0	0	0	0	0	0	0	0	0.00287096	0	0	0	0.00654514	0	0	0.00805174	0.00379833	0.00522367	0	0.00665172	0	0.00315861	0.00618634	0.0225903	0	0	0.00287402	0	0.0155476
ant	Aphaenogaster senilis	AS	normal	Aphaenogaster	Aphaenogaster senilis	S117	0	0	0	0	0.008153	0	0	0	0	0	0	0	0	0	0	0	0	0	0	0	0	0	0.00166539	0	0	0	0.00973514	0	0	0.00418464	0.00272825	0.00252667	0	0.0058147	0	0.00233126	0.00702048	0.0197534	0	0	0.00239259	0	0.0280008
ant	Aphaenogaster senilis	AS	normal	Aphaenogaster	Aphaenogaster senilis	S139	0	0	0	0	0.00701305	0	0	0	0	0	0	0	0	0	0	0	0	0	0	0	0	0	0.00733403	0	0	0	0.00639472	0	0	0.00695192	0.00628246	0.00636583	0	0.00731659	0	0.00699066	0.00715071	0.0288172	0	0	0.00631883	0	0.0304888
ant	Aphaenogaster senilis	AS	normal	Aphaenogaster	Aphaenogaster senilis	S139	0	0	0	0	0.00835343	0	0	0	0	0	0	0	0	0	0	0	0	0	0	0	0	0	0.00809112	0	0	0	0.00754849	0	0	0.00762889	0.00749695	0.00748612	0	0.00797913	0	0.00808355	0.00783952	0.0276645	0	0	0.00752406	0	0.0255201
ant	Aphaenogaster senilis	AS	normal	Aphaenogaster	Aphaenogaster senilis	S139	0	0	0	0	0.00887216	0	0	0	0	0	0	0	0	0	0	0	0	0	0	0	0	0	0.00835689	0	0	0	0.00783846	0	0	0.00781114	0.00783102	0.00784301	0	0.00822326	0	0.00847618	0.00814154	0.0286881	0	0	0.00780494	0	0.025552
ant	Aphaenogaster senilis	AS	normal	Aphaenogaster	Aphaenogaster senilis	S139	0	0	0	0	0.0114312	0	0	0	0	0	0	0	0	0	0	0	0	0	0	0	0	0	0.014407	0	0	0	0.0115859	0	0	0.0115929	0.0120707	0.0118946	0	0.0113124	0	0.0151262	0.0112837	0.0316375	0	0	0.0114149	0	0.0305337
silverfish	Atelura formicaria	af	normal	Lasius	Lasius flavus	S303	0	0	0	0	0	0	0	0	0	0	0	0	0	0	0	0	0	0	0	0	0	0	0	0	0	0	0.0511738	0	0	0	0	0	0	0.0300939	0	0.0334653	0.0302677	0.0354589	0	0	0	0	0
silverfish	Atelura formicaria	af	normal	Lasius	Lasius flavus	S303	0	0	0	0	0	0	0	0	0	0	0	0	0	0	0	0	0	0	0	0	0	0	0	0	0	0	0.14475	0	0	0	0	0	0	0.0652637	0	0.0459272	0.061069	0.0489629	0	0	0	0	0
silverfish	Atelura formicaria	af	normal	Lasius	Lasius flavus	S303	0	0	0	0	0	0	0	0	0	0	0	0	0	0	0	0	0	0	0	0	0	0	0	0	0	0	0.0694232	0	0	0	0	0	0	0.0453938	0	0.0341557	0.0367938	0.0385943	0	0	0	0	0
silverfish	Atelura formicaria	af	normal	Lasius	Lasius flavus	S303	0	0	0	0	0	0	0	0	0	0	0	0	0	0	0	0	0	0	0	0	0	0	0	0	0	0	0.0756102	0	0	0	0	0	0	0.0348329	0	0.044354	0.0439966	0.0589871	0	0	0	0	0
silverfish	Atelura formicaria	af	normal	Lasius	Lasius flavus	S303	0	0	0	0	0	0	0	0	0	0	0	0	0	0	0	0	0	0	0	0	0	0	0	0	0	0	0.0509713	0	0	0	0	0	0	0.0443666	0	0.0390047	0.0381274	0.0503764	0	0	0	0	0
silverfish	Atelura formicaria	af	normal	Lasius	Lasius flavus	S302	0	0	0	0	0	0	0	0	0	0	0	0	0	0	0	0	0	0	0	0	0	0	0	0	0	0	0.0214933	0	0	0	0	0	0	0.0165455	0	0.0177072	0.0188315	0.0251547	0	0	0	0	0
silverfish	Atelura formicaria	af	normal	Lasius	Lasius flavus	S302	0	0	0	0	0	0	0	0	0	0	0	0	0	0	0	0	0	0	0	0	0	0	0	0	0	0	0.0691712	0	0	0	0	0	0	0.0310508	0	0.0314879	0.0313299	0.0323207	0	0	0	0	0
silverfish	Atelura formicaria	af	normal	Lasius	Lasius flavus	S302	0	0	0	0	0	0	0	0	0	0	0	0	0	0	0	0	0	0	0	0	0	0	0	0	0	0	0.0392647	0	0	0	0	0	0	0.0306322	0	0.0342529	0.0331037	0.0380857	0	0	0	0	0
silverfish	Atelura formicaria	af	normal	Lasius	Lasius flavus	S302	0	0	0	0	0	0	0	0	0	0	0	0	0	0	0	0	0	0	0	0	0	0	0	0	0	0	0.0319706	0	0	0	0	0	0	0.0298377	0	0.0325547	0.0319082	0.0329982	0	0	0	0	0
ant	Camponotus cruentatus	CC	normal	Camponotus	Camponotus cruentatus	S205	0	0	0	0	0	0	0	0	0	0	0	0	0	0	0	0	0	0	0	0	0	0	0	0	0	0	0.00571015	0	0	0.00569957	0	0	0	0.0073504	0	0	0	0	0	0	0	0	0
ant	Camponotus cruentatus	CC	normal	Camponotus	Camponotus cruentatus	S205	0	0	0	0	0	0	0	0	0	0	0	0	0	0	0	0	0	0	0	0	0	0	0	0	0	0	0.00854938	0	0	0.00909812	0	0	0	0.00876374	0	0	0	0	0	0	0	0	0
ant	Camponotus cruentatus	CC	normal	Camponotus	Camponotus cruentatus	S205	0	0	0	0	0	0	0	0	0	0	0	0	0	0	0	0	0	0	0	0	0	0	0	0	0	0	0.00841738	0	0	0.00920081	0	0	0	0.00917299	0	0	0	0	0	0	0	0	0
ant	Camponotus cruentatus	CC	normal	Camponotus	Camponotus cruentatus	S205	0	0	0	0	0	0	0	0	0	0	0	0	0	0	0	0	0	0	0	0	0	0	0	0	0	0	0.0100784	0	0	0.0109196	0	0	0	0.0102404	0	0	0	0	0	0	0	0	0
ant	Camponotus pilicornis	CP	normal	Camponotus	Camponotus pilicornis	S124	0	0	0	0	0	0	0	0	0	0	0	0	0	0	0	0	0	0	0	0	0	0	0	0	0	0	0	0	0	0	0	0	0	0	0	0	0	0	0	0	0	0	0
ant	Camponotus pilicornis	CP	normal	Camponotus	Camponotus pilicornis	S124	0	0	0	0	0	0	0	0	0	0	0	0	0	0	0	0	0	0	0	0	0	0	0	0	0	0	0	0	0	0	0	0	0	0	0	0	0	0	0	0	0	0	0
ant	Camponotus pilicornis	CP	normal	Camponotus	Camponotus pilicornis	S124	0	0	0	0	0	0	0	0	0	0	0	0	0	0	0	0	0	0	0	0	0	0	0	0	0	0	0	0	0	0	0	0	0	0	0	0	0	0	0	0	0	0	0
ant	Camponotus sp	Cs	normal	Camponotus	Camponotus sp	Campextra	0	0	0	0	0	0	0	0	0	0	0	0	0	0	0	0	0	0	0	0	0	0	0	0	0	0	0	0	0	0	0	0	0	0	0	0	0	0	0	0	0	0	0
ant	Camponotus sp	Cs	normal	Camponotus	Camponotus sp	Campextra	0	0	0	0	0	0	0	0	0	0	0	0	0	0	0	0	0	0	0	0	0	0	0	0	0	0	0	0	0	0	0	0	0	0	0	0	0	0	0	0	0	0	0
ant	Camponotus sylvaticus	CS	normal	Camponotus	Camponotus sylvaticus	S131	0	0	0	0	0	0	0.00598866	0	0	0	0	0	0	0	0	0	0	0	0	0	0	0	0	0	0	0	0.00400847	0	0	0	0	0	0	0	0	0	0	0	0	0	0	0	0
ant	Camponotus sylvaticus	CS	normal	Camponotus	Camponotus sylvaticus	S131	0	0	0	0	0	0	0.0034226	0	0	0	0	0	0	0	0	0	0	0	0	0	0	0	0	0	0	0	0.00312974	0	0	0	0	0	0	0	0	0	0	0	0	0	0	0	0
ant	Camponotus sylvaticus	CS	normal	Camponotus	Camponotus sylvaticus	S131	0	0	0	0	0	0	0.0123428	0	0	0	0	0	0	0	0	0	0	0	0	0	0	0	0	0	0	0	0.0100275	0	0	0	0	0	0	0	0	0	0	0	0	0	0	0	0
ant	Camponotus sylvaticus	CS	normal	Camponotus	Camponotus sylvaticus	S131	0	0	0	0	0	0	0.00969928	0	0	0	0	0	0	0	0	0	0	0	0	0	0	0	0	0	0	0	0.00581916	0	0	0	0	0	0	0	0	0	0	0	0	0	0	0	0
silverfish	Ctenolepisma ciliatum	cc	normal	NA	NA	NA	0	0	0	0	0	0	0	0	0	0	0	0	0	0	0	0	0	0	0	0	0	0	0	0	0	0	0.0114801	0	0	0.0196824	0	0.0518758	0	0	0	0.0109234	0	0	0	0	0	0	0.0113408
silverfish	Ctenolepisma ciliatum	cc	normal	NA	NA	NA	0	0	0	0	0	0	0	0	0	0	0	0	0	0	0	0	0	0	0	0	0	0	0	0	0	0	0.0127246	0	0	0.0173508	0	0.0341162	0	0	0	0.0149145	0	0	0	0	0	0	0.0150316
silverfish	Ctenolepisma ciliatum	cc	normal	NA	NA	NA	0	0	0	0	0	0	0	0	0	0	0	0	0	0	0	0	0	0	0	0	0	0	0	0	0	0	0.0233358	0	0	0.0300775	0	0.036938	0	0	0	0.0252271	0	0	0	0	0	0	0.0231961
silverfish	Ctenolepisma ciliatum	cc	normal	NA	NA	NA	0	0	0	0	0	0	0	0	0	0	0	0	0	0	0	0	0	0	0	0	0	0	0	0	0	0	0.0159559	0	0	0.0199652	0	0.0155366	0	0	0	0.0146478	0	0	0	0	0	0	0.0160747
silverfish	Ctenolepisma ciliatum	cc	normal	NA	NA	NA	0	0	0	0	0	0	0	0	0	0	0	0	0	0	0	0	0	0	0	0	0	0	0	0	0	0	0.01356	0	0	0.0175923	0	0.0363035	0	0	0	0.0142266	0	0	0	0	0	0	0.0133587
silverfish	Ctenolepisma ciliatum	cc	normal	NA	NA	NA	0	0	0	0	0	0	0	0	0	0	0	0	0	0	0	0	0	0	0	0	0	0	0	0	0	0	0.0135355	0	0	0.0115958	0	0.0155923	0	0	0	0.0120229	0	0	0	0	0	0	0.0117489
silverfish	Ctenolepisma ciliatum	cc	normal	NA	NA	NA	0	0	0	0	0	0	0	0	0	0	0	0	0	0	0	0	0	0	0	0	0	0	0	0	0	0	0.0130662	0	0	0.0170861	0	0.0264393	0	0	0	0.0153032	0	0	0	0	0	0	0.0127831
silverfish	Ctenolepisma guadianicum	cg	normal	NA	NA	NA	0	0	0	0	0	0	0	0	0	0	0	0	0	0	0	0	0	0	0	0	0	0	0	0	0	0	0.0128313	0	0	0.0161518	0	0	0	0.0139612	0	0	0	0	0	0	0	0	0.0153128
silverfish	Ctenolepisma guadianicum	cg	normal	NA	NA	NA	0	0	0	0	0	0	0	0	0	0	0	0	0	0	0	0	0	0	0	0	0	0	0	0	0	0	0.0215387	0	0	0.033113	0	0	0	0.0216684	0	0	0	0	0	0	0	0	0.0182415
silverfish	Ctenolepisma guadianicum	cg	normal	NA	NA	NA	0	0	0	0	0	0	0	0	0	0	0	0	0	0	0	0	0	0	0	0	0	0	0	0	0	0	0.0324446	0	0	0.0274169	0	0	0	0.0250706	0	0	0	0	0	0	0	0	0.0226081
silverfish	Ctenolepisma nicoletii	cn	normal	NA	NA	NA	0	0	0	0	0	0	0	0	0	0	0	0	0	0	0	0	0	0	0	0	0	0	0	0	0	0	0.0141877	0	0	0.0124201	0	0.0198933	0.0191842	0.0127421	0.0250891	0.0145041	0.0192162	0.0140103	0	0	0	0	0.011886
silverfish	Ctenolepisma nicoletii	cn	normal	NA	NA	NA	0	0	0	0	0	0	0	0	0	0	0	0	0	0	0	0	0	0	0	0	0	0	0	0	0	0	0.00825382	0	0	0.00652808	0	0.00875977	0.00741801	0.00711126	0.00913425	0.00711444	0.00731632	0.00653321	0	0	0	0	0.00637809
silverfish	Ctenolepisma nicoletii	cn	normal	NA	NA	NA	0	0	0	0	0	0	0	0	0	0	0	0	0	0	0	0	0	0	0	0	0	0	0	0	0	0	0.0166705	0	0	0.0310013	0	0.0192268	0.00918665	0.010429	0.0102427	0.00900796	0.0096376	0.0128735	0	0	0	0	0.0163982
silverfish	Ctenolepisma nicoletii	cn	normal	NA	NA	NA	0	0	0	0	0	0	0	0	0	0	0	0	0	0	0	0	0	0	0	0	0	0	0	0	0	0	0.0109857	0	0	0.0112742	0	0.0106243	0.0106536	0.0109556	0.0106443	0.0113521	0.0108828	0.0106054	0	0	0	0	0.0113583
silverfish	Ctenolepisma sp cf nicoletii	csn	normal	NA	NA	NA	0	0	0	0	0	0	0	0	0	0	0	0	0	0	0	0	0	0	0	0	0	0	0	0	0	0	0.0134914	0	0	0.0119761	0	0	0	0.0132636	0	0	0	0.0160496	0	0	0	0	0.0135737
silverfish	Ctenolepisma sp cf nicoletii	csn	normal	NA	NA	NA	0	0	0	0	0	0	0	0	0	0	0	0	0	0	0	0	0	0	0	0	0	0	0	0	0	0	0.0119611	0	0	0.0182755	0	0	0	0.0121525	0	0	0	0.0221614	0	0	0	0	0.0113702
silverfish	Ctenolepisma sp cf nicoletii	csn	normal	NA	NA	NA	0	0	0	0	0	0	0	0	0	0	0	0	0	0	0	0	0	0	0	0	0	0	0	0	0	0	0.00660866	0	0	0.00713212	0	0	0	0.00746484	0	0	0	0.00751217	0	0	0	0	0.00636671
silverfish	Ctenolepisma sp cf nicoletii	csn	normal	NA	NA	NA	0	0	0	0	0	0	0	0	0	0	0	0	0	0	0	0	0	0	0	0	0	0	0	0	0	0	0.0126	0	0	0.0238146	0	0	0	0.0151966	0	0	0	0.0397709	0	0	0	0	0.0133226
ant	Formica rufa	FR	normal	Formica	Formica rufa	S301	0	0	0.00150392	0	0	0	0.00444117	0	0	0	0	0	0	0.00631556	0	0	0	0	0	0	0	0	0	0.00149316	0	0	0.131679	0	0	0.00286322	0	0	0	0.00159046	0	0.00973081	0	0.00145716	0	0	0	0	0
ant	Formica rufa	FR	normal	Formica	Formica rufa	S301	0	0	0.00156036	0	0	0	0.00349937	0	0	0	0	0	0	0.00294606	0	0	0	0	0	0	0	0	0	0.00204664	0	0	0.0929561	0	0	0.00344395	0	0	0	0.0019805	0	0.00854843	0	0.0016891	0	0	0	0	0
ant	Formica rufa	FR	normal	Formica	Formica rufa	S301	0	0	0.000768766	0	0	0	0.00313952	0	0	0	0	0	0	0.00236938	0	0	0	0	0	0	0	0	0	0.00124676	0	0	0.0765232	0	0	0.00413076	0	0	0	0.00180247	0	0.00693349	0	0.0014442	0	0	0	0	0
ant	Formica rufa	FR	normal	Formica	Formica rufa	S301	0	0	0.00163534	0	0	0	0.00473829	0	0	0	0	0	0	0.00317352	0	0	0	0	0	0	0	0	0	0.00208361	0	0	0.0968268	0	0	0.00357099	0	0	0	0.00220843	0	0.00760883	0	0.00168354	0	0	0	0	0
ant	Formica rufa	FR	normal	Formica	Formica rufa	S301	0	0	0.00137282	0	0	0	0.00394705	0	0	0	0	0	0	0.00350309	0	0	0	0	0	0	0	0	0	0.00187461	0	0	0.114195	0	0	0.00397698	0	0	0	0.00195683	0	0.0113235	0	0.00188333	0	0	0	0	0
ant	Formica sp	Fs	normal	Formica	Formica sp	Formextra	0	0	0	0	0	0	0.00424425	0.026748	0	0.00699745	0	0	0.00493446	0	0	0.00622787	0	0	0	0	0	0	0	0	0	0	0.0186455	0	0	0.546681	0.00405504	0.0214207	0.00481305	0.00506125	0.0226178	0	0.00472631	0.00698461	0	0	0	0	0
ant	Formica sp	Fs	normal	Formica	Formica sp	Formextra	0	0	0	0	0	0	0.00549496	0.0200759	0	0.00468721	0	0	0.00387073	0	0	0.00635286	0	0	0	0	0	0	0	0	0	0	0.0194507	0	0	0.570196	0.000841719	0.0138643	0.00265421	0.00394115	0.0174376	0	0.00370016	0.00524709	0	0	0	0	0
ant	Iberoformica subrufa	IS	normal	Iberoformica	Iberoformica subrufa	S112	0	0	0	0	0	0	0	0	0	0	0	0	0	0	0	0	0	0	0	0	0	0	0	0	0	0	0.0058754	0	0	0.0114695	0	0.00748901	0.00438519	0.00512492	0.00560725	0.00418074	0	0	0.00888982	0	0	0	0.00481503
ant	Lasius flavus	LF	normal	Lasius	Lasius flavus	S303	0	0	0	0	0	0	0	0	0	0	0	0	0	0.0117591	0	0	0	0	0	0	0	0.00991972	0	0	0	0	0.090512	0	0	0.00842424	0	0.00682417	0.00679181	0	0	0.0217959	0.00732734	0	0	0	0	0	0
ant	Lasius flavus	LF	normal	Lasius	Lasius flavus	S303	0	0	0	0	0	0	0	0	0	0	0	0	0	0.00716326	0	0	0	0	0	0	0	0.00838996	0	0	0	0	0.0747526	0	0	0.00787419	0	0.00592796	0.00662812	0	0	0.0200271	0.00558861	0	0	0	0	0	0
ant	Lasius flavus	LF	normal	Lasius	Lasius flavus	S303	0	0	0	0	0	0	0	0	0	0	0	0	0	0.00595546	0	0	0	0	0	0	0	0.00525944	0	0	0	0	0.0845844	0	0	0.00490435	0	0.00464316	0.00530919	0	0	0.0226394	0.00377967	0	0	0	0	0	0
ant	Lasius flavus	LF	normal	Lasius	Lasius flavus	S303	0	0	0	0	0	0	0	0	0	0	0	0	0	0.00642226	0	0	0	0	0	0	0	0.0067682	0	0	0	0	0.0956207	0	0	0.0094503	0	0.00664857	0.00653771	0	0	0.0206505	0.00378391	0	0	0	0	0	0
ant	Lasius flavus	LF	normal	Lasius	Lasius flavus	S303	0	0	0	0	0	0	0	0	0	0	0	0	0	0.00832662	0	0	0	0	0	0	0	0.00809571	0	0	0	0	0.0740516	0	0	0.00510901	0	0.0050541	0.00589332	0	0	0.0210956	0.00556639	0	0	0	0	0	0
ant	Lasius flavus	LF	normal	Lasius	Lasius flavus	S302	0	0	0	0	0	0	0	0	0	0	0	0	0	0.00836602	0	0	0	0	0	0	0	0.00711849	0	0	0	0	0.0368246	0	0	0.0154451	0	0.0115696	0.00994058	0	0	0.0149295	0.00892725	0	0	0	0	0	0
ant	Lasius flavus	LF	normal	Lasius	Lasius flavus	S302	0	0	0	0	0	0	0	0	0	0	0	0	0	0.00807739	0	0	0	0	0	0	0	0.00639169	0	0	0	0	0.0568122	0	0	0.0099703	0	0.00894964	0.0138798	0	0	0.0178042	0.00664248	0	0	0	0	0	0
ant	Lasius flavus	LF	normal	Lasius	Lasius flavus	S302	0	0	0	0	0	0	0	0	0	0	0	0	0	0.00598356	0	0	0	0	0	0	0	0.00381067	0	0	0	0	0.0557764	0	0	0.00706742	0	0.00533476	0.006697	0	0	0.0179423	0.00494494	0	0	0	0	0	0
ant	Lasius flavus	LF	normal	Lasius	Lasius flavus	S302	0	0	0	0	0	0	0	0	0	0	0	0	0	0.00655999	0	0	0	0	0	0	0	0.00501913	0	0	0	0	0.055795	0	0	0.00872072	0	0.00668952	0.0120176	0	0	0.0179281	0.00631184	0	0	0	0	0	0
ant	Lasius niger complex	LN	normal	Lasius	Lasius niger complex	S206	0	0	0	0	0	0	0	0	0	0	0	0	0	0.0170837	0	0	0	0	0	0	0	0	0	0	0	0	0.0161699	0	0	0.0192291	0	0	0	0.0186125	0.0181883	0.0150134	0.0141346	0.0145991	0.0142636	0	0	0	0.0143407
ant	Lasius niger complex	LN	normal	Lasius	Lasius niger complex	S206	0	0	0	0	0	0	0	0	0	0	0	0	0	0.0158999	0	0	0	0	0	0	0	0	0	0	0	0	0.0154316	0	0	0.0194812	0	0	0	0.018776	0.0168842	0.0142774	0.0137635	0.0144183	0.0137473	0	0	0	0.0137821
ant	Lasius niger complex	LN	normal	Lasius	Lasius niger complex	S206	0	0	0	0	0	0	0	0	0	0	0	0	0	0.0155939	0	0	0	0	0	0	0	0	0	0	0	0	0.0158527	0	0	0.0196347	0	0	0	0.0189891	0.0180245	0.0146778	0.0141403	0.0146681	0.0141603	0	0	0	0.0144058
ant	Lasius niger complex	LN	normal	Lasius	Lasius niger complex	S206	0	0	0	0	0	0	0	0	0	0	0	0	0	0.0113053	0	0	0	0	0	0	0	0	0	0	0	0	0.013264	0	0	0.0182093	0	0	0	0.0177212	0.0107619	0.011389	0.0106454	0.0117675	0.0102213	0	0	0	0.00964514
silverfish	Lepisma baetica	lb	normal	Tetramorium	Tetramorium forte ruginodis	S109	0	0	0	0	0	0	0	0	0	0	0	0	0	0	0	0	0	0	0	0	0	0	0	0	0	0	0.150055	0	0	0.101545	0	0.0393897	0.0121644	0.0239208	0.00375728	0.0188806	0.00640806	0	0	0	0	0	0.0121863
silverfish	Lepisma baetica	lb	normal	Tetramorium	Tetramorium forte ruginodis	S113	0	0	0	0	0	0	0	0	0	0	0	0	0	0	0	0	0	0	0	0	0	0	0	0	0	0	0.142695	0	0	0.032813	0	0.0159366	0.0136054	0.0384065	0.00479238	0.0221618	0.00768209	0	0	0	0	0	0.0208917
silverfish	Lepisma baetica	lb	normal	Tetramorium	Tetramorium semilaeve cf	S143	0	0	0	0	0	0	0	0	0	0	0	0	0	0	0	0	0	0	0	0	0	0	0	0	0	0	0.0586301	0	0	0.0309993	0	0.0313384	0.0316506	0.0440367	0.0382754	0.0315207	0.0350666	0	0	0	0	0	0.030271
silverfish	Lepisma baetica	lb	normal	Tetramorium	Tetramorium semilaeve cf	S143	0	0	0	0	0	0	0	0	0	0	0	0	0	0	0	0	0	0	0	0	0	0	0	0	0	0	0.071815	0	0	0.0355865	0	0.0336408	0.0337256	0.046974	0.0369013	0.0335689	0.0409122	0	0	0	0	0	0.0354273
silverfish	Lepisma baetica	lb	normal	Tetramorium	Tetramorium semilaeve cf	S143	0	0	0	0	0	0	0	0	0	0	0	0	0	0	0	0	0	0	0	0	0	0	0	0	0	0	0.0971094	0	0	0.0317503	0	0.0323124	0.0296445	0.058013	0.0275584	0.0273186	0.0268244	0	0	0	0	0	0.0344061
silverfish	Lepisma baetica	lb	normal	Tetramorium	Tetramorium semilaeve cf	S116	0	0	0	0	0	0	0	0	0	0	0	0	0	0	0	0	0	0	0	0	0	0	0	0	0	0	0.258574	0	0	0.0234749	0	0.0424155	0.0136612	0.0749918	0.00462988	0.0209982	0.0085575	0	0	0	0	0	0.0207975
silverfish	Lepisma baetica	lb	normal	Tetramorium	Tetramorium semilaeve cf	S116	0	0	0	0	0	0	0	0	0	0	0	0	0	0	0	0	0	0	0	0	0	0	0	0	0	0	0.141147	0	0	0.0179071	0	0.0619339	0.0254905	0.152769	0.00727815	0.0136039	0.0099597	0	0	0	0	0	0.0290337
silverfish	Lepisma baetica	lb	normal	NA	NA	NA	0	0	0	0	0	0	0.0253272	0	0	0	0	0	0	0.0206378	0	0	0	0	0	0	0	0	0	0.0212321	0	0	0.0325915	0	0	0.0208505	0	0.0220186	0	0.0754519	0	0.0210163	0.0212964	0	0	0	0	0	0.0200803
silverfish	Lepisma saccharinum	ls	normal	Formica	Formica rufa	S301	0	0	0.0122312	0	0	0	0.0119467	0.0124494	0	0	0	0	0	0.0122036	0	0	0.0116039	0	0	0	0	0	0	0	0	0	0.0183827	0	0	0.0383731	0.0116949	0.029086	0	0.0148643	0.0149125	0.012999	0.014128	0.0178312	0	0	0	0	0.0113498
silverfish	Lepisma saccharinum	ls	normal	Formica	Formica rufa	S301	0	0	0.0116456	0	0	0	0.0111751	0.0310672	0	0	0	0	0	0.0086514	0	0	0.015973	0	0	0	0	0	0	0	0	0	0.00918223	0	0	0.0105917	0.0457671	0.0141945	0	0.014455	0.0220478	0.00998139	0.0151297	0.0137441	0	0	0	0	0.0147799
silverfish	Lepisma saccharinum	ls	normal	Formica	Formica rufa	S301	0	0	0.0138996	0	0	0	0.0135207	0.0460722	0	0	0	0	0	0.00918579	0	0	0.0181185	0	0	0	0	0	0	0	0	0	0.00967714	0	0	0.0113415	0.0588385	0.0144348	0	0.0150179	0.0245157	0.0104255	0.0162228	0.0150385	0	0	0	0	0.0183466
silverfish	Lepisma saccharinum	ls	normal	Formica	Formica rufa	S301	0	0	0.0126085	0	0	0	0.0125473	0.0461734	0	0	0	0	0	0.00771465	0	0	0.0160278	0	0	0	0	0	0	0	0	0	0.00820619	0	0	0.0105823	0.0518763	0.0152867	0	0.0145859	0.0268746	0.00901956	0.016275	0.0152663	0	0	0	0	0.0187792
ant	Messor barbarus	M	normal	Messor	Messor barbarus	S103	0	0	0	0	0	0.00542691	0.00658957	0.0594038	0	0.0113436	0.00560147	0.00233696	0	0	0.00402891	0	0.0688057	0	0.00668012	0.00338265	0	0	0	0	0	0	0.0373731	0	0	0.292279	0	0.19203	0	0.0289166	0.0424802	0.00266063	0.0328514	0.06187	0	0	0	0	0.00284322
ant	Messor barbarus	M	normal	Messor	Messor barbarus	S103	0	0	0	0	0	0.0127338	0.0086924	0.035904	0	0.0130182	0.00477787	0.00243158	0	0	0.00386212	0	0.0457732	0	0.00653711	0.00305956	0	0	0	0	0	0	0.0881258	0	0	0.377013	0	0.171697	0	0.0223329	0.0269693	0.00667423	0.0198803	0.0409501	0	0	0	0	0.00296445
ant	Messor barbarus	M	normal	Messor	Messor barbarus	S103	0	0	0	0	0	0.00352699	0.00677146	0.0368436	0	0.00770865	0.00450508	0.00152711	0	0	0.00232387	0	0.0501689	0	0.00471279	0.00240784	0	0	0	0	0	0	0.0480082	0	0	0.446953	0	0.149403	0	0.0218147	0.0242732	0.00382351	0.0220552	0.048068	0	0	0	0	0.00312381
ant	Messor barbarus	M	normal	Messor	Messor barbarus	S104	0	0	0	0	0	0.00736374	0.00517764	0.0409296	0	0.0142977	0.0041994	0.00272823	0	0	0.0286844	0	0.0590993	0	0.00580608	0.00587279	0	0	0	0	0	0	0.0606805	0	0	0.32084	0	0.145441	0	0.0244474	0.035242	0.00458845	0.0229602	0.0398053	0	0	0	0	0.00255668
ant	Messor barbarus	M	normal	Messor	Messor barbarus	S104	0	0	0	0	0	0.00923301	0.00491879	0.0524452	0	0.0143881	0.00391244	0.00257919	0	0	0.0187391	0	0.0581617	0	0.00517914	0.00385788	0	0	0	0	0	0	0.0501196	0	0	0.361712	0	0.147932	0	0.0219846	0.0377882	0.00361698	0.0221006	0.041273	0	0	0	0	0.00236753
ant	Messor barbarus	M	normal	Messor	Messor barbarus	S104	0	0	0	0	0	0.0101948	0.00536772	0.045662	0	0.0132398	0.00380225	0.00236433	0	0	0.0208637	0	0.0480759	0	0.00485578	0.00381795	0	0	0	0	0	0	0.0662014	0	0	0.391592	0	0.15004	0	0.0192956	0.0284669	0.00520283	0.0177281	0.0334306	0	0	0	0	0.00259964
ant	Messor barbarus	M	normal	Messor	Messor barbarus	S104	0	0	0	0	0	0.00845932	0.00559736	0.049161	0	0.0124874	0.00380291	0.00248453	0	0	0.0188724	0	0.0537136	0	0.00513004	0.00373988	0	0	0	0	0	0	0.0610827	0	0	0.382823	0	0.141972	0	0.0201022	0.036289	0.00476528	0.0218756	0.0382917	0	0	0	0	0.00245163
ant	Messor barbarus	M	normal	Messor	Messor barbarus	S104	0	0	0	0	0	0.0256386	0.00766461	0.0433908	0	0.0131841	0.00489311	0.00321235	0	0	0.0182172	0	0.042026	0	0.00549834	0.00469401	0	0	0	0	0	0	0.0936191	0	0	0.319168	0	0.125283	0	0.0214873	0.031113	0.00876987	0.021246	0.0343066	0	0	0	0	0.00339038
ant	Messor barbarus	M	normal	Messor	Messor barbarus	S104	0	0	0	0	0	0.0119027	0.00882953	0.056616	0	0.0138111	0.0042783	0.0026255	0	0	0.0136188	0	0.0518355	0	0.00492717	0.0036169	0	0	0	0	0	0	0.0630174	0	0	0.344371	0	0.142022	0	0.0245734	0.0382111	0.00498499	0.0247821	0.0399706	0	0	0	0	0.00259681
ant	Messor barbarus	M	normal	Messor	Messor barbarus	S120	0	0	0	0	0	0.00363144	0.00320497	0.0401767	0	0.0107648	0.00433232	0.00223669	0	0	0.00370957	0	0.0575021	0	0.00568654	0.0038978	0	0	0	0	0	0	0.049083	0	0	0.358906	0	0.146677	0	0.0297217	0.0371	0.00576001	0.0242431	0.0550602	0	0	0	0	0.00403364
ant	Messor barbarus	M	normal	Messor	Messor barbarus	S120	0	0	0	0	0	0.00481505	0.00363326	0.0410158	0	0.0103937	0.00411402	0.00225209	0	0	0.00416892	0	0.0604363	0	0.0059937	0.00430672	0	0	0	0	0	0	0.054254	0	0	0.364005	0	0.141098	0	0.0284878	0.036544	0.0063398	0.0237743	0.0532392	0	0	0	0	0.00391535
ant	Messor barbarus	M	normal	Messor	Messor barbarus	S128	0	0	0	0	0	0.00268478	0.00460184	0.0148783	0	0.00461965	0.00421264	0.0025579	0	0	0.00288757	0	0.0306199	0	0.00386475	0.00360154	0	0	0	0	0	0	0.0403419	0	0	0.438806	0	0.184613	0	0.026593	0.0239392	0.00487727	0.0200002	0.0487187	0	0	0	0	0.00543291
ant	Messor barbarus	M	normal	Messor	Messor barbarus	S128	0	0	0	0	0	0.00571038	0.00789091	0.0276224	0	0.00951391	0.00650319	0.0055111	0	0	0.00568915	0	0.0315792	0	0.00687689	0.00604399	0	0	0	0	0	0	0.0418679	0	0	0.428493	0	0.172802	0	0.0180679	0.0195223	0.00768748	0.0183976	0.0342844	0	0	0	0	0.00693626
ant	Messor barbarus	M	normal	Messor	Messor barbarus	S128	0	0	0	0	0	0.00730306	0.00974618	0.0212952	0	0.00889769	0.00763994	0.00658799	0	0	0.00657564	0	0.0290761	0	0.0074022	0.00684825	0	0	0	0	0	0	0.0414419	0	0	0.410634	0	0.157948	0	0.0213765	0.0184741	0.00921178	0.0207164	0.0374413	0	0	0	0	0.00858165
ant	Messor barbarus	M	normal	Messor	Messor barbarus	S132	0	0	0	0	0	0.0166868	0.0169815	0.0203165	0	0.0140015	0.0117657	0.0131312	0	0	0.011784	0	0.0227858	0	0.0124323	0.0118776	0	0	0	0	0	0	0.173109	0	0	0.220588	0	0.114666	0	0.0176011	0.0180243	0.0189993	0.0159527	0.0244822	0	0	0	0	0.0113673
ant	Messor barbarus	M	normal	Messor	Messor barbarus	S132	0	0	0	0	0	0.0161765	0.0168587	0.0210988	0	0.0131453	0.00979362	0.010277	0	0	0.0098124	0	0.0216835	0	0.0106755	0.00997375	0	0	0	0	0	0	0.176489	0	0	0.261074	0	0.126071	0	0.0159868	0.0160623	0.0169324	0.0141632	0.0235078	0	0	0	0	0.00951202
ant	Messor barbarus	M	normal	Messor	Messor barbarus	S132	0	0	0	0	0	0.0129498	0.0137322	0.0225578	0	0.0136102	0.00984299	0.010444	0	0	0.00984387	0	0.0214239	0	0.0102375	0.00984157	0	0	0	0	0	0	0.193273	0	0	0.259729	0	0.105659	0	0.0156937	0.0164665	0.0175854	0.0143423	0.0235272	0	0	0	0	0.00955658
ant	Messor barbarus	M	normal	Messor	Messor barbarus	S135	0	0	0	0	0	0.0207274	0.0210565	0.0243133	0	0.0204838	0.0229834	0.0373587	0	0	0.0255714	0	0.0245505	0	0.0214759	0.0234204	0	0	0	0	0	0	0.0444876	0	0	0.145341	0	0.0641955	0	0.0229506	0.0237988	0.020164	0.0221158	0.0287942	0	0	0	0	0.0203948
ant	Messor barbarus	M	normal	Messor	Messor barbarus	S135	0	0	0	0	0	0.00566002	0.00390809	0.0181236	0	0.00569601	0.00326598	0.00261099	0	0	0.00326253	0	0.024834	0	0.00397261	0.00328301	0	0	0	0	0	0	0.0370252	0	0	0.496646	0	0.177567	0	0.0126865	0.0234247	0.00432935	0.0126271	0.0316527	0	0	0	0	0.00352258
ant	Messor barbarus	M	normal	Messor	Messor barbarus	S135	0	0	0	0	0	0.00436817	0.00506809	0.017694	0	0.00543458	0.00398398	0.00342798	0	0	0.0037177	0	0.0219825	0	0.0042359	0.00369075	0	0	0	0	0	0	0.0573817	0	0	0.477839	0	0.158991	0	0.0134778	0.018607	0.00636291	0.0129628	0.0303205	0	0	0	0	0.00443798
ant	Messor barbarus	M	normal	Messor	Messor barbarus	S135	0	0	0	0	0	0.0122008	0.0129631	0.0228499	0	0.0125837	0.010956	0.0118845	0	0	0.0110134	0	0.0254856	0	0.011016	0.0109682	0	0	0	0	0	0	0.0680945	0	0	0.317731	0	0.119879	0	0.0196292	0.0228905	0.0136009	0.0187268	0.0314086	0	0	0	0	0.0107017
ant	Messor barbarus	M	normal	Messor	Messor barbarus	S136	0	0	0	0	0	0.0214771	0.0219457	0.0253432	0	0.0228669	0.0250081	0.0581953	0	0	0.0343108	0	0.0243708	0	0.0267704	0.0324583	0	0	0	0	0	0	0.0391276	0	0	0.0782409	0	0.0350702	0	0.0216328	0.0213536	0.0211194	0.0212421	0.0243293	0	0	0	0	0.0258936
ant	Messor barbarus	M	normal	Messor	Messor barbarus	S136	0	0	0	0	0	0.0134454	0.0131661	0.0349558	0	0.0140409	0.0127594	0.0123731	0	0	0.0122985	0	0.0377904	0	0.0127371	0.0122053	0	0	0	0	0	0	0.0303465	0	0	0.319968	0	0.0878336	0	0.0242087	0.0308445	0.0128068	0.0236861	0.0366221	0	0	0	0	0.0122274
ant	Messor barbarus	M	normal	Messor	Messor barbarus	S136	0	0	0	0	0	0.0100578	0.0106902	0.0387722	0	0.0110893	0.00969216	0.00834652	0	0	0.0089435	0	0.0416804	0	0.00962086	0.008432	0	0	0	0	0	0	0.0297744	0	0	0.39681	0	0.104356	0	0.0209809	0.0293129	0.00940718	0.0203163	0.0362342	0	0	0	0	0.00903481
ant	Messor barbarus	M	normal	Messor	Messor barbarus	S138	0	0	0	0	0	0.0189805	0.021885	0.0310285	0	0.0168559	0.0125901	0.0133423	0	0	0.0125638	0	0.0309843	0	0.0146088	0.0140973	0	0	0	0	0	0	0.0930935	0	0	0.250262	0	0.112126	0	0.0205373	0.0196504	0.015287	0.0175736	0.0294716	0	0	0	0	0.0121568
ant	Messor barbarus	M	normal	Messor	Messor barbarus	S138	0	0	0	0	0	0.0139203	0.0204635	0.0302931	0	0.0137993	0.00821799	0.00859067	0	0	0.00793841	0	0.0270592	0	0.00984631	0.00965671	0	0	0	0	0	0	0.111704	0	0	0.323787	0	0.146272	0	0.0159449	0.0145864	0.011767	0.0139562	0.0258401	0	0	0	0	0.00778484
ant	Messor barbarus	M	normal	Messor	Messor barbarus	S138	0	0	0	0	0	0.0148682	0.0154981	0.0267494	0	0.0152102	0.00809409	0.00789856	0	0	0.00786379	0	0.023626	0	0.00955027	0.00942657	0	0	0	0	0	0	0.156221	0	0	0.279274	0	0.147527	0	0.017864	0.0156987	0.0146823	0.0137893	0.0251795	0	0	0	0	0.00772408
ant	Messor barbarus	M	normal	Messor	Messor barbarus	S138	0	0	0	0	0	0.0202425	0.0212328	0.0354173	0	0.0170233	0.0103874	0.0100354	0	0	0.0100734	0	0.0343208	0	0.0119423	0.0123563	0	0	0	0	0	0	0.0885283	0	0	0.285714	0	0.134803	0	0.0188315	0.0188994	0.0124206	0.0166015	0.0268287	0	0	0	0	0.00973803
ant	Messor barbarus	M	normal	Messor	Messor barbarus	S145	0	0	0	0	0	0.014386	0.0145492	0.0342819	0	0.0186853	0.0139614	0.0143893	0	0	0.0139571	0	0.0343561	0	0.0142763	0.0141751	0	0	0	0	0	0	0.0414526	0	0	0.286482	0	0.0831777	0	0.0224466	0.0249826	0.0146355	0.0204926	0.0343198	0	0	0	0	0.0137548
ant	Messor barbarus	M	normal	Messor	Messor barbarus	S145	0	0	0	0	0	0.00308206	0.00361024	0.0337091	0	0.0067469	0.003694	0.00219558	0	0	0.00300563	0	0.0451823	0	0.00382104	0.00313744	0	0	0	0	0	0	0.0375089	0	0	0.393486	0	0.184108	0	0.023019	0.0324747	0.00355697	0.0177822	0.0544291	0	0	0	0	0.00285134
ant	Messor barbarus	M	normal	Messor	Messor barbarus	S145	0	0	0	0	0	0.00509432	0.00602252	0.0352923	0	0.0108684	0.00522811	0.00419291	0	0	0.00492933	0	0.042443	0	0.00728923	0.00711232	0	0	0	0	0	0	0.0419889	0	0	0.446099	0	0.120819	0	0.019229	0.0254368	0.00604771	0.0158733	0.0393622	0	0	0	0	0.00460342
ant	Messor barbarus	M	normal	Messor	Messor barbarus	S146	0	0	0	0	0	0.0106103	0.00876152	0.0223289	0	0.0116026	0.00802579	0.00769184	0	0	0.00812688	0	0.0315697	0	0.0089033	0.00859794	0	0	0	0	0	0	0.0515267	0	0	0.373429	0	0.135112	0	0.0208423	0.0293812	0.0104873	0.018579	0.034975	0	0	0	0	0.00771226
ant	Messor barbarus	M	normal	Messor	Messor barbarus	S146	0	0	0	0	0	0.00658002	0.00474718	0.0273219	0	0.00760457	0.00449058	0.003585	0	0	0.00456652	0	0.0363119	0	0.00497551	0.00417662	0	0	0	0	0	0	0.038946	0	0	0.447767	0	0.143661	0	0.0202746	0.0363272	0.00517657	0.0186616	0.0415911	0	0	0	0	0.00385856
ant	Messor barbarus	M	normal	Messor	Messor barbarus	S146	0	0	0	0	0	0.01099	0.0084714	0.0255027	0	0.0102253	0.00606907	0.00522597	0	0	0.00623345	0	0.038313	0	0.00790489	0.00751323	0	0	0	0	0	0	0.0510638	0	0	0.404266	0	0.145366	0	0.0199428	0.0289988	0.0081945	0.0171566	0.0353301	0	0	0	0	0.00556788
ant	Messor barbarus	M	normal	Messor	Messor barbarus	S146	0	0	0	0	0	0.00929129	0.00462992	0.0299947	0	0.00776164	0.00376488	0.00280231	0	0	0.00377098	0	0.0443512	0	0.00526815	0.00443148	0	0	0	0	0	0	0.0380422	0	0	0.418151	0	0.166322	0	0.0214467	0.0375059	0.00403577	0.0184244	0.0447165	0	0	0	0	0.00311945
ant	Messor barbarus	M	normal	Messor	Messor barbarus	S149	0	0	0	0	0	0.00543174	0.00574703	0.0215947	0	0.00875321	0.00472254	0.00358916	0	0	0.00434327	0	0.0274039	0	0.00531338	0.00459418	0	0	0	0	0	0	0.0981941	0	0	0.361574	0	0.168892	0	0.0219712	0.0300842	0.0091392	0.0171498	0.0406917	0	0	0	0	0.00469127
ant	Messor barbarus	M	normal	Messor	Messor barbarus	S149	0	0	0	0	0	0.00897145	0.00914005	0.0155039	0	0.0133531	0.00875686	0.00895254	0	0	0.00875932	0	0.0210822	0	0.00953545	0.00940506	0	0	0	0	0	0	0.116239	0	0	0.26542	0	0.174188	0	0.0201655	0.0229032	0.0167647	0.0161015	0.0303926	0	0	0	0	0.00875268
ant	Messor barbarus	M	normal	Messor	Messor barbarus	S149	0	0	0	0	0	0.00569721	0.00604294	0.0183397	0	0.0120822	0.0057961	0.00500774	0	0	0.00546643	0	0.0253585	0	0.00698765	0.00648534	0	0	0	0	0	0	0.0866798	0	0	0.341324	0	0.200794	0	0.0210862	0.0241783	0.0104315	0.0155029	0.0342425	0	0	0	0	0.00580211
ant	Messor barbarus	M	normal	Messor	Messor barbarus	S149	0	0	0	0	0	0.00441668	0.00436157	0.0256184	0	0.0118451	0.00354365	0.00251781	0	0	0.00320567	0	0.0361016	0	0.00494393	0.00404011	0	0	0	0	0	0	0.0883998	0	0	0.33743	0	0.185666	0	0.022484	0.045518	0.00653691	0.0192288	0.0518957	0	0	0	0	0.00293315
ant	Messor barbarus	M	normal	Messor	Messor barbarus	S150	0	0	0	0	0	0.0191926	0.0175966	0.0229847	0	0.0181392	0.0177978	0.0205603	0	0	0.0176185	0	0.0237833	0	0.0182692	0.0185059	0	0	0	0	0	0	0.114856	0	0	0.147047	0	0.0692162	0	0.0234576	0.0232352	0.0238281	0.0201099	0.0280317	0	0	0	0	0.0170796
ant	Messor barbarus	M	normal	Messor	Messor barbarus	S119	0	0	0	0	0	0.00255813	0.00314368	0.0120428	0	0.00717184	0.00191666	0.00135418	0	0.00669989	0.00258305	0	0.0314052	0	0.00319961	0.00403969	0	0	0	0	0	0	0.118346	0	0	0.325991	0	0.18506	0.0113067	0.0211397	0.0286399	0.0106764	0.017774	0.0472236	0	0	0.00230812	0	0.00287067
ant	Messor barbarus	M	normal	Messor	Messor barbarus	S133	0	0	0	0	0	0.0181918	0.0183048	0.0182685	0	0.0181911	0.0245529	0.0418447	0	0.0177193	0.0208914	0	0.0562848	0	0.0214263	0.0238727	0	0	0	0	0	0	0.066025	0	0	0.0636948	0	0.0458992	0.0501054	0.0180035	0.0179129	0.0185651	0.0179062	0.0198343	0	0	0.0289774	0	0.0220514
ant	Messor barbarus	M	normal	Messor	Messor barbarus	S133	0	0	0	0	0	0.0164139	0.0170429	0.0190001	0	0.0164829	0.0172864	0.0214733	0	0.0164732	0.0197225	0	0.0451107	0	0.0160026	0.0169541	0	0	0	0	0	0	0.0746885	0	0	0.153827	0	0.0922299	0.0328554	0.0199464	0.0207378	0.0182357	0.0187044	0.0273499	0	0	0.019419	0	0.0154031
ant	Messor barbarus	M	normal	Messor	Messor barbarus	S142	0	0	0	0	0	0.00707576	0.00661284	0.0209132	0	0.00912047	0.00561343	0.00401229	0	0.00628073	0.00587759	0	0.0352165	0	0.00562911	0.00526824	0	0	0	0	0	0	0.0905089	0	0	0.386834	0	0.179094	0.0106299	0.0210576	0.0201285	0.00710899	0.015676	0.0322882	0	0	0.00388794	0	0.00415744
ant	Messor barbarus	M	normal	Messor	Messor barbarus	S142	0	0	0	0	0	0.0123253	0.0145698	0.0196048	0	0.0135437	0.0116875	0.0136526	0	0.0146752	0.0116794	0	0.0637807	0	0.0117241	0.0117657	0	0	0	0	0	0	0.155395	0	0	0.185887	0	0.106803	0.0238967	0.0200421	0.016455	0.0165854	0.0159775	0.0227101	0	0	0.0141065	0	0.0117251
ant	Messor barbarus	M	normal	Messor	Messor barbarus	S142	0	0	0	0	0	0.012363	0.0177863	0.0189575	0	0.0129311	0.0107289	0.0128721	0	0.0171168	0.0111748	0	0.0423031	0	0.0116526	0.0117226	0	0	0	0	0	0	0.268753	0	0	0.139416	0	0.0798301	0.0226407	0.0187932	0.0143743	0.0203639	0.0140039	0.0186855	0	0	0.01313	0	0.010999
ant	Messor barbarus	M	normal	Messor	Messor barbarus	S142	0	0	0	0	0	0.0191234	0.0162002	0.02279	0	0.0171182	0.0150239	0.0164229	0	0.0165615	0.0147811	0	0.0366312	0	0.0149289	0.0150179	0	0	0	0	0	0	0.156174	0	0	0.130981	0	0.0747319	0.0316686	0.0207882	0.018769	0.0205776	0.0173514	0.0221163	0	0	0.0202334	0	0.0163964
ant	Messor barbarus	M	normal	Messor	Messor barbarus	S142	0	0	0	0	0	0.00719798	0.00980333	0.0265619	0	0.00958923	0.00683279	0.00560184	0	0.00891926	0.00704034	0	0.0402654	0	0.00630168	0.00591527	0	0	0	0	0	0	0.107014	0	0	0.380465	0	0.12123	0.0138619	0.0175745	0.0202566	0.00970825	0.01623	0.0327	0	0	0.00588817	0	0.00559817
ant	Messor barbarus	M	normal	Messor	Messor barbarus	S129	0	0	0	0	0	0.0216596	0.0207968	0.0252787	0	0.0210634	0.0224791	0.0206234	0	0	0.0236205	0	0.0245044	0	0.021905	0.0215731	0	0	0	0	0	0	0.0360103	0	0	0.106947	0	0.0756612	0	0.0235065	0.0257808	0.0206089	0.0237295	0.0266729	0	0	0	0	0.0232606
ant	Messor barbarus	M	normal	Messor	Messor barbarus	S129	0	0	0	0	0	0.0174182	0.0173363	0.0300227	0	0.0197154	0.0143635	0.0145289	0	0	0.0143765	0	0.0258906	0	0.0145183	0.014534	0	0	0	0	0	0	0.0978367	0	0	0.184298	0	0.121456	0	0.0229418	0.0254155	0.0180924	0.0221725	0.0255637	0	0	0	0	0.0141571
ant	Messor barbarus	M	normal	Messor	Messor barbarus	S129	0	0	0	0	0	0.0160567	0.0163127	0.0320562	0	0.0197383	0.0141097	0.0141029	0	0	0.0141722	0	0.0289372	0	0.0145598	0.0143627	0	0	0	0	0	0	0.0597146	0	0	0.221609	0	0.132793	0	0.0225651	0.0269974	0.0159108	0.0217611	0.0280835	0	0	0	0	0.0138779
ant	Messor barbarus	M	normal	Messor	Messor barbarus	S129	0	0	0	0	0	0.00695172	0.00778469	0.0324248	0	0.0145973	0.00643631	0.00570296	0	0	0.00581851	0	0.0284271	0	0.00723792	0.00732213	0	0	0	0	0	0	0.0384046	0	0	0.361289	0	0.210934	0	0.0214961	0.0343937	0.00656579	0.0207233	0.0323481	0	0	0	0	0.00556499
ant	Messor barbarus	M	normal	Messor	Messor barbarus	S201	0	0	0	0	0	0.0259821	0.00785121	0.0380011	0	0.0107598	0.0043748	0.00242997	0	0	0.0357147	0	0.0614927	0	0.00832392	0.00655083	0	0	0	0	0	0	0.0762301	0	0	0.239084	0	0.128757	0	0.031088	0.0437362	0.00678086	0.0265795	0.0570169	0	0	0	0	0.00504104
ant	Messor barbarus	M	normal	Messor	Messor barbarus	S201	0	0	0	0	0	0.0128375	0.00597441	0.0362463	0	0.0101521	0.00411047	0.00209714	0	0	0.0122721	0	0.0556696	0	0.00566252	0.00377346	0	0	0	0	0	0	0.079387	0	0	0.261179	0	0.137028	0	0.0317764	0.0451328	0.00689659	0.0276373	0.0590956	0	0	0	0	0.00656202
ant	Messor barbarus	M	normal	Messor	Messor barbarus	S201	0	0	0	0	0	0.00730348	0.00632606	0.02602	0	0.00763117	0.00308045	0.0013553	0	0	0.00849815	0	0.0490421	0	0.00444975	0.00311271	0	0	0	0	0	0	0.102236	0	0	0.27371	0	0.142591	0	0.029173	0.0416399	0.00812954	0.0254211	0.0562649	0	0	0	0	0.00577221
ant	Messor barbarus	M	normal	Messor	Messor barbarus	S201	0	0	0	0	0	0.0174608	0.00820484	0.0400232	0	0.01161	0.00432799	0.00233452	0	0	0.027732	0	0.0624052	0	0.00746753	0.00569909	0	0	0	0	0	0	0.0785023	0	0	0.235691	0	0.125645	0	0.0317411	0.0449812	0.00805324	0.0262459	0.0594306	0	0	0	0	0.0072746
ant	Messor barbarus	M	normal	Messor	Messor barbarus	S201	0	0	0	0	0	0.0137533	0.00650087	0.0320016	0	0.0108236	0.00409356	0.0019676	0	0	0.0273019	0	0.0583784	0	0.00708146	0.00552337	0	0	0	0	0	0	0.0790825	0	0	0.252091	0	0.144832	0	0.0325006	0.0393044	0.00795247	0.0249005	0.0575249	0	0	0	0	0.00659787
ant	Messor barbarus	M	normal	Messor	Messor barbarus	S202	0	0	0	0	0	0.010611	0.00532906	0.0364259	0	0.0118754	0.00581521	0.0025346	0	0	0.00384494	0	0.0559534	0	0.00618464	0.00512649	0	0	0	0	0	0	0.0737918	0	0	0.227788	0	0.127646	0	0.0367116	0.0488298	0.00820158	0.0315947	0.0670462	0	0	0	0	0.0100473
ant	Messor barbarus	M	normal	Messor	Messor barbarus	S202	0	0	0	0	0	0.00912579	0.0079917	0.0480552	0	0.012891	0.00960504	0.0032579	0	0	0.0074734	0	0.0695536	0	0.00886963	0.0062269	0	0	0	0	0	0	0.0520425	0	0	0.204678	0	0.112258	0	0.0425977	0.0505466	0.00722934	0.0364816	0.0708343	0	0	0	0	0.0145223
ant	Messor barbarus	M	normal	Messor	Messor barbarus	S202	0	0	0	0	0	0.00304609	0.00153045	0.022406	0	0.00559789	0.00282562	0.00125031	0	0	0.00525216	0	0.0388066	0	0.00325508	0.00221983	0	0	0	0	0	0	0.0279626	0	0	0.365603	0	0.155488	0	0.0311851	0.0475987	0.0024986	0.0299419	0.0632267	0	0	0	0	0.00566537
ant	Messor barbarus	M	normal	Messor	Messor barbarus	S202	0	0	0	0	0	0.00218751	0.00185476	0.0248264	0	0.00800477	0.00404865	0.00202899	0	0	0.00644018	0	0.0563289	0	0.00591296	0.00474557	0	0	0	0	0	0	0.0411663	0	0	0.26655	0	0.133774	0	0.0373969	0.0545136	0.00747724	0.0333266	0.0751991	0	0	0	0	0.0104187
ant	Messor barbarus	M	normal	Messor	Messor barbarus	S204	0	0	0	0	0	0.00402217	0.00233466	0.0195114	0	0.00543448	0.00183383	0.00115878	0	0	0	0	0.0297294	0	0.0031349	0.0019646	0	0	0	0	0	0	0.0904221	0	0	0.420379	0	0.160006	0	0.01381	0.0306301	0.005929	0.0163157	0.0443935	0	0	0	0	0.00213798
ant	Messor barbarus	M	normal	Messor	Messor barbarus	S204	0	0	0	0	0	0.0123737	0.00517722	0.0205204	0	0.00659042	0.00186598	0.00128587	0	0	0	0	0.0546375	0	0.0047475	0.00620237	0	0	0	0	0	0	0.109945	0	0	0.372499	0	0.136531	0	0.0130136	0.0287552	0.00793127	0.0169483	0.040467	0	0	0	0	0.00195652
ant	Messor barbarus	M	normal	Messor	Messor barbarus	S204	0	0	0	0	0	0.0108701	0.00842559	0.0217183	0	0.00747003	0.0020985	0.00162864	0	0	0	0	0.0451849	0	0.00657178	0.005401	0	0	0	0	0	0	0.164139	0	0	0.334721	0	0.166745	0	0.0108225	0.0192662	0.0100431	0.0140667	0.0321596	0	0	0	0	0.00182781
ant	Messor barbarus	M	normal	Messor	Messor barbarus	S204	0	0	0	0	0	0.00424094	0.00464542	0.0327593	0	0.0077572	0.00262133	0.00162672	0	0	0	0	0.0482012	0	0.00467072	0.00309457	0	0	0	0	0	0	0.0871326	0	0	0.364854	0	0.156911	0	0.0170128	0.0376929	0.00491081	0.0186498	0.0500784	0	0	0	0	0.00228387
ant	Messor barbarus	M	normal	Messor	Messor barbarus	S204	0	0	0	0	0	0.0109282	0.00332826	0.031687	0	0.00789523	0.00253849	0.00181187	0	0	0	0	0.0450654	0	0.00502569	0.00308658	0	0	0	0	0	0	0.0624172	0	0	0.3964	0	0.164345	0	0.0160548	0.0370606	0.00397427	0.0191242	0.04863	0	0	0	0	0.00211189
ant	Messor barbarus	M	normal	Messor	Messor barbarus	S204	0	0	0	0	0	0.00922589	0.00462386	0.023911	0	0.00765057	0.00223474	0.00164193	0	0	0	0	0.0474395	0	0.00563347	0.00428029	0	0	0	0	0	0	0.0798621	0	0	0.372829	0	0.181759	0	0.015933	0.0336342	0.00499211	0.0179844	0.0449797	0	0	0	0	0.00219467
ant	Messor timidus	MT	normal	Messor	Messor timidus	S134	0	0	0	0	0	0.00997995	0.0123247	0.0264067	0	0.0115117	0.0072505	0.00671972	0	0.0100258	0.00708598	0.0155868	0.0396396	0	0.0105686	0.0105675	0.0109081	0	0	0	0	0	0.068177	0	0	0.327421	0	0.130147	0.0224502	0.0187398	0.0265036	0.0108052	0.0185463	0.0326665	0	0	0	0	0.00670178
ant	Messor timidus	MT	normal	Messor	Messor timidus	S134	0	0	0	0	0	0.0076024	0.00838695	0.0258225	0	0.00993792	0.00542189	0.00472794	0	0.00765573	0.00516443	0.00422077	0.0340621	0	0.00877043	0.00752253	0.0117471	0	0	0	0	0	0.0648975	0	0	0.383767	0	0.140803	0.0217316	0.017346	0.0294883	0.0073276	0.0179466	0.035959	0	0	0	0	0.00538976
ant	Messor timidus	MT	normal	Messor	Messor timidus	S134	0	0	0	0	0	0.00707481	0.0134892	0.0194718	0	0.0106093	0.00628272	0.00566772	0	0.0119825	0.00581787	0.00664529	0.0245236	0	0.00747783	0.0072136	0.0081589	0	0	0	0	0	0.156006	0	0	0.303424	0	0.146784	0.0170797	0.016268	0.018725	0.0120268	0.0148274	0.0269588	0	0	0	0	0.00597144
ant	Messor timidus	MT	normal	Messor	Messor timidus	S134	0	0	0	0	0	0.00872234	0.00846205	0.0281858	0	0.0119422	0.00587202	0.00508919	0	0.00778216	0.00550789	0.0056052	0.0333136	0	0.00900798	0.00798624	0.012628	0	0	0	0	0	0.0611804	0	0	0.377054	0	0.156554	0.0198205	0.017403	0.0243714	0.00800735	0.0168376	0.0332568	0	0	0	0	0.00581967
silverfish	Neoasterolepisma balearica	nb	normal	Messor	Messor barbarus	S145	0	0	0	0	0	0	0.0144018	0.0204755	0	0.0139177	0.0143839	0	0	0.0139705	0	0	0.0202133	0	0	0	0.0140149	0	0.0158499	0	0	0	0.0497108	0	0	0.14864	0.0142135	0.06689	0.0165368	0.0227385	0.0177362	0.015698	0.0166824	0.0286625	0	0.0140783	0.0142723	0	0.0152711
silverfish	Neoasterolepisma balearica	nb	normal	Messor	Messor barbarus	S146	0	0	0	0	0	0	0.00694025	0.00713863	0	0.00553538	0.00532178	0	0	0.00960133	0	0	0.00926892	0	0	0	0.00598896	0	0.00584814	0	0	0	0.0597484	0	0	0.148192	0.00681135	0.11428	0.00668076	0.0197906	0.00961253	0.0158309	0.0110366	0.0255174	0	0.00650694	0.00534069	0	0.00889328
silverfish	Neoasterolepisma balearica	nb	normal	Messor	Messor barbarus	S150	0	0	0	0	0	0	0.0171873	0.0177721	0	0.0138638	0.0138023	0	0	0.0138603	0	0	0.0161435	0	0	0	0.0159547	0	0.0143284	0	0	0	0.021894	0	0	0.1392	0.0142612	0.0655677	0.0160184	0.0254504	0.0160003	0.0173681	0.0147775	0.0350482	0	0.0138144	0.0145048	0	0.0154343
silverfish	Neoasterolepisma crassipes	ncr	normal	Messor	Messor barbarus	S201	0	0	0	0	0	0	0.00274531	0.00677103	0	0.00178947	0.00132707	0	0	0.0025273	0.000752549	0	0.0127098	0	0	0.00125608	0.00250877	0	0.00161538	0	0	0	0.0644884	0	0	0.256735	0.00621567	0.128248	0.00477656	0.0235606	0.0156751	0.00568046	0.00811831	0.0400386	0	0	0.00512368	0	0.00765657
silverfish	Neoasterolepisma crassipes	ncr	normal	Messor	Messor barbarus	S201	0	0	0	0	0	0	0.00264676	0.00589858	0	0.00276993	0.00165182	0	0	0.00367944	0.00142518	0	0.0101783	0	0	0.00154006	0.00350728	0	0.0029402	0	0	0	0.0766197	0	0	0.225629	0.00756167	0.116704	0.0058521	0.0194192	0.0165421	0.00584459	0.0103477	0.0364556	0	0	0.00511264	0	0.00819084
silverfish	Neoasterolepisma crassipes	ncr	normal	Messor	Messor barbarus	S201	0	0	0	0	0	0	0.00384469	0.00736329	0	0.00205652	0.00265736	0	0	0.00357795	0.00144987	0	0.0143879	0	0	0.00143063	0.0048986	0	0.00315527	0	0	0	0.0730736	0	0	0.242652	0.00714075	0.136291	0.00457693	0.0395503	0.0165427	0.00418424	0.008186	0.0307115	0	0	0.00532265	0	0.00870045
silverfish	Neoasterolepisma crassipes	ncr	molted	Messor	Messor barbarus	S201	0	0	0	0	0	0	0.0043396	0.00654984	0	0.00165987	0.00231011	0	0	0.00387053	0.000905326	0	0.0128399	0	0	0.00115454	0.0044492	0	0.00269217	0	0	0	0.0738092	0	0	0.18499	0.00637576	0.112004	0.00406231	0.0327891	0.0164105	0.0037248	0.00768234	0.0269545	0	0	0.00438778	0	0.00636989
silverfish	Neoasterolepisma crassipes	ncr	molted	Messor	Messor barbarus	S201	0	0	0	0	0	0	0.00338081	0.00461755	0	0.0023045	0.00246041	0	0	0.00335921	0.00133166	0	0.00853466	0	0	0.00133511	0.00485934	0	0.00271242	0	0	0	0.0730475	0	0	0.262425	0.00507427	0.143703	0.00221355	0.0259787	0.011685	0.0043941	0.00821498	0.0359868	0	0	0.00566902	0	0.00799231
silverfish	Neoasterolepisma curtiseta	nc	normal	Camponotus	Camponotus pilicornis	S124	0	0	0	0	0	0	0.0013922	0	0	0	0	0	0	0	0	0	0	0	0	0	0	0	0	0	0	0	0.00257949	0	0	0	0	0	0	0	0	0	0	0	0	0	0	0	0
silverfish	Neoasterolepisma curtiseta	nc	normal	Camponotus	Camponotus pilicornis	S124	0	0	0	0	0	0	0.00163159	0	0	0	0	0	0	0	0	0	0	0	0	0	0	0	0	0	0	0	0.00284021	0	0	0	0	0	0	0	0	0	0	0	0	0	0	0	0
silverfish	Neoasterolepisma curtiseta	nc	normal	Camponotus	Camponotus pilicornis	S124	0	0	0	0	0	0	0.00171909	0	0	0	0	0	0	0	0	0	0	0	0	0	0	0	0	0	0	0	0.0022297	0	0	0	0	0	0	0	0	0	0	0	0	0	0	0	0
silverfish	Neoasterolepisma curtiseta	nc	normal	Iberoformica	Iberoformica subrufa	S112	0	0	0	0	0	0	0.00467631	0	0	0	0	0	0	0	0	0	0	0	0	0	0	0	0	0	0	0	0.00491557	0	0	0.00522814	0	0.00664929	0	0.00398763	0	0	0.00399976	0.00283519	0	0	0	0	0
silverfish	Neoasterolepisma curtiseta	nc	normal	Tapinoma	Tapinoma nigerrimum	S115	0	0	0	0	0	0	0.00847275	0	0	0	0	0	0	0	0	0	0	0	0	0	0	0	0	0	0	0	0.00959787	0	0	0.0188532	0	0.00361635	0	0.0478203	0	0	0.0735791	0.0106979	0	0	0	0	0
silverfish	Neoasterolepisma curtiseta	nc	normal	Camponotus	Camponotus pilicornis	S118	0	0	0	0	0	0	0.00107131	0	0	0	0	0	0	0	0	0	0	0	0	0	0	0	0	0	0	0	0.000895631	0	0	0.000226428	0	0.000177108	0	0.000348876	0	0	0.000354046	0.000178601	0	0	0	0	0
silverfish	Neoasterolepisma curtiseta	nc	normal	Aphaenogaster	Aphaenogaster iberica	S121	0	0	0	0	0	0	0.0166751	0	0	0	0	0	0	0	0	0	0	0	0	0	0	0	0	0	0	0	0.00731068	0	0	0.0222372	0	0.00496432	0	0.0177472	0	0	0.0130974	0.0155857	0	0	0	0	0
silverfish	Neoasterolepisma curtiseta	nc	molted	Camponotus	Camponotus sp	Campextra	0	0	0	0	0	0	0	0	0	0	0	0	0	0	0	0	0	0	0	0	0	0	0	0	0	0	0	0	0	0	0	0	0	0	0	0	0	0	0	0	0	0	0
silverfish	Neoasterolepisma curtiseta	nc	molted	Camponotus	Camponotus sp	Campextra	0	0	0	0	0	0	0	0	0	0	0	0	0	0	0	0	0	0	0	0	0	0	0	0	0	0	0	0	0	0	0	0	0	0	0	0	0	0	0	0	0	0	0
silverfish	Neoasterolepisma curtiseta	nc	molted	Formica	Formica sp	Formextra	0	0	0	0	0	0	0	0	0	0	0	0	0	0	0	0	0	0	0	0	0	0	0	0	0	0	0.00454114	0	0	0.000208803	0	0	0	0	0	0.00289995	0	0	0	0	0	0	0
silverfish	Neoasterolepisma curtiseta	nc	molted	Formica	Formica sp	Formextra	0	0	0	0	0	0	0	0	0	0	0	0	0	0	0	0	0	0	0	0	0	0	0	0	0	0	0.00775848	0	0	0.0346146	0	0	0	0	0	0.00312779	0	0	0	0	0	0	0
silverfish	Neoasterolepisma delator	nd	normal	Aphaenogaster	Aphaenogaster gibbosa	S107	0	0	0	0	0	0	0	0	0	0	0	0	0	0	0	0	0	0	0	0	0	0	0	0	0	0	0.0249906	0	0	0.0140264	0	0.0106242	0	0.00776738	0	0	0.0102373	0.00658725	0.00716064	0	0	0	0.00895767
silverfish	Neoasterolepisma delator	nd	normal	Aphaenogaster	Aphaenogaster gibbosa	S107	0	0	0	0	0	0	0	0	0	0	0	0	0	0	0	0	0	0	0	0	0	0	0	0	0	0	0.0166106	0	0	0.00522544	0	0.00373067	0	0.00507281	0	0	0.00574756	0.00765194	0.00545811	0	0	0	0.0126169
silverfish	Neoasterolepisma delator	nd	normal	Aphaenogaster	Aphaenogaster senilis	S102	0	0	0	0	0	0	0	0	0	0	0	0	0	0	0	0	0	0	0	0	0	0	0	0	0	0	0.00330278	0	0	0.00328568	0	0.00275136	0	0.00560866	0	0	0.00644912	0.00987121	0.00496575	0	0	0	0.0198364
silverfish	Neoasterolepisma delator	nd	normal	Aphaenogaster	Aphaenogaster senilis	S102	0	0	0	0	0	0	0	0	0	0	0	0	0	0	0	0	0	0	0	0	0	0	0	0	0	0	0.00217962	0	0	0.00481214	0	0.00300634	0	0.00497297	0	0	0.00756912	0.0131874	0.00756784	0	0	0	0.0216268
silverfish	Neoasterolepisma delator	nd	normal	Aphaenogaster	Aphaenogaster senilis	S111	0	0	0	0	0	0	0	0	0	0	0	0	0	0	0	0	0	0	0	0	0	0	0	0	0	0	0.00789344	0	0	0.00576998	0	0.00723944	0	0.00603074	0	0	0.0155423	0.00834895	0.00552932	0	0	0	0.00799934
silverfish	Neoasterolepisma delator	nd	normal	Aphaenogaster	Aphaenogaster senilis	S111	0	0	0	0	0	0	0	0	0	0	0	0	0	0	0	0	0	0	0	0	0	0	0	0	0	0	0.00396691	0	0	0.00483499	0	0.00634709	0	0.00474696	0	0	0.00680787	0.008224	0.00606994	0	0	0	0.0083196
silverfish	Neoasterolepisma delator	nd	normal	Aphaenogaster	Aphaenogaster senilis	S117	0	0	0	0	0	0	0	0	0	0	0	0	0	0	0	0	0	0	0	0	0	0	0	0	0	0	0.00428477	0	0	0.00109988	0	0.000808984	0	0.00210224	0	0	0.0024756	0.00452375	0.00313347	0	0	0	0.00684009
silverfish	Neoasterolepisma delator	nd	normal	Aphaenogaster	Aphaenogaster senilis	S117	0	0	0	0	0	0	0	0	0	0	0	0	0	0	0	0	0	0	0	0	0	0	0	0	0	0	0.0110416	0	0	0.00808169	0	0.00688284	0	0.0076194	0	0	0.0103035	0.0115549	0.00936736	0	0	0	0.0139043
silverfish	Neoasterolepisma delator	nd	normal	Aphaenogaster	Aphaenogaster senilis	S117	0	0	0	0	0	0	0	0	0	0	0	0	0	0	0	0	0	0	0	0	0	0	0	0	0	0	0.00482714	0	0	0.00163837	0	0.00106992	0	0.00251284	0	0	0.00329711	0.00656074	0.00437597	0	0	0	0.00951579
silverfish	Neoasterolepisma delator	nd	normal	Aphaenogaster	Aphaenogaster senilis	S139	0	0	0	0	0	0	0	0	0	0	0	0	0	0	0	0	0	0	0	0	0	0	0	0	0	0	0.0340402	0	0	0.0275439	0	0.0273009	0	0.0317751	0	0	0.0288905	0.0235695	0.0262902	0	0	0	0.0235404
silverfish	Neoasterolepisma delator	nd	normal	Aphaenogaster	Aphaenogaster senilis	S139	0	0	0	0	0	0	0	0	0	0	0	0	0	0	0	0	0	0	0	0	0	0	0	0	0	0	0.0321759	0	0	0.0287929	0	0.032754	0	0.0380729	0	0	0.0287401	0.0251052	0.0293829	0	0	0	0.0266981
silverfish	Neoasterolepisma delator	nd	normal	Aphaenogaster	Aphaenogaster senilis	S139	0	0	0	0	0	0	0	0	0	0	0	0	0	0	0	0	0	0	0	0	0	0	0	0	0	0	0.0516466	0	0	0.0343439	0	0.0372584	0	0.0311783	0	0	0.034288	0.0235705	0.029283	0	0	0	0.0217328
silverfish	Neoasterolepisma delator	nd	normal	Aphaenogaster	Aphaenogaster senilis	S139	0	0	0	0	0	0	0	0	0	0	0	0	0	0	0	0	0	0	0	0	0	0	0	0	0	0	0.0603138	0	0	0.0354831	0	0.0412427	0	0.0455946	0	0	0.0435725	0.025704	0.0323919	0	0	0	0.0283561
silverfish	Neoasterolepisma delator	nd	normal	Aphaenogaster	Aphaenogaster senilis	S139	0	0	0	0	0	0	0	0	0	0	0	0	0	0	0	0	0	0	0	0	0	0	0	0	0	0	0.0262735	0	0	0.0235411	0	0.0232009	0	0.0227793	0	0	0.0257239	0.0220976	0.0242235	0	0	0	0.0215895
silverfish	Neoasterolepisma foreli	nf	normal	Messor	Messor barbarus	S120	0	0	0	0	0	0	0.0125546	0.0158952	0	0.00795761	0.010639	0.00500609	0	0.00702953	0.00448237	0	0.0129007	0	0	0	0.0109744	0	0.00471314	0	0	0	0.118322	0	0	0.192586	0	0.137405	0.00786657	0.039415	0.0304199	0.0258463	0.0216013	0.0473919	0	0	0.00558753	0	0.0153634
silverfish	Neoasterolepisma foreli	nf	normal	Messor	Messor barbarus	S120	0	0	0	0	0	0	0.0112992	0.0200507	0	0.0069156	0.00805239	0.00372756	0	0.00432138	0.00442263	0	0.0172174	0	0	0	0.00883069	0	0.00428758	0	0	0	0.0645308	0	0	0.287736	0	0.132887	0.00962326	0.035704	0.0396305	0.0155385	0.019922	0.0554053	0	0	0.00462223	0	0.0142251
silverfish	Neoasterolepisma foreli	nf	normal	Messor	Messor barbarus	S120	0	0	0	0	0	0	0.0159723	0.0216594	0	0.00877103	0.00781956	0.00328139	0	0.00851177	0.00400942	0	0.0194737	0	0	0	0.0227697	0	0.00383317	0	0	0	0.133517	0	0	0.183089	0	0.134574	0.00828007	0.035982	0.0349074	0.0267617	0.0207035	0.0505854	0	0	0.00472535	0	0.0162979
silverfish	Neoasterolepisma foreli	nf	normal	Messor	Messor barbarus	S132	0	0	0	0	0	0	0.0227563	0.0226558	0	0.025205	0.0267789	0.0418621	0	0.0238977	0.0358912	0	0.0225933	0	0	0	0.0235304	0	0.0266034	0	0	0	0.0365049	0	0	0.0943743	0	0.0592954	0.0231124	0.0235848	0.0275508	0.0226476	0.023533	0.0485903	0	0	0.0288102	0	0.0229483
silverfish	Neoasterolepisma foreli	nf	normal	Messor	Messor barbarus	S132	0	0	0	0	0	0	0.0130985	0.0185146	0	0.0130928	0.0127856	0.0152797	0	0.0128189	0.0130752	0	0.0211764	0	0	0	0.0139757	0	0.0134194	0	0	0	0.034348	0	0	0.269905	0	0.127485	0.0143193	0.0233233	0.0403917	0.0132512	0.0252298	0.0536463	0	0	0.0129328	0	0.0137019
silverfish	Neoasterolepisma foreli	nf	normal	Messor	Messor barbarus	S142	0	0	0	0	0	0	0.00940327	0.0174971	0	0.00862141	0.00918382	0.00785332	0	0.00808844	0.00871608	0	0.0213284	0	0	0	0.00857842	0	0.00858133	0	0	0	0.0509433	0	0	0.331384	0	0.125288	0.0124324	0.0309055	0.0369617	0.0102823	0.0229102	0.0529776	0	0	0.00791041	0	0.00834357
silverfish	Neoasterolepisma foreli	nf	normal	Messor	Messor barbarus	S142	0	0	0	0	0	0	0.0211187	0.0240825	0	0.0153334	0.0144105	0.0130688	0	0.0144177	0.0131339	0	0.0229624	0	0	0	0.0131377	0	0.0129947	0	0	0	0.0934064	0	0	0.230823	0	0.108209	0.0153842	0.028636	0.0287847	0.0164747	0.023225	0.0473777	0	0	0.0132027	0	0.0126469
silverfish	Neoasterolepisma foreli	nf	normal	Messor	Messor barbarus	S142	0	0	0	0	0	0	0.0190822	0.0224941	0	0.0144668	0.0132797	0.0132167	0	0.0140371	0.0123459	0	0.0246382	0	0	0	0.0132431	0	0.0151578	0	0	0	0.0859557	0	0	0.242298	0	0.125115	0.0137892	0.0290654	0.0273522	0.0152248	0.0224133	0.0459226	0	0	0.0125356	0	0.0121243
silverfish	Neoasterolepisma foreli	nf	normal	Messor	Messor barbarus	S142	0	0	0	0	0	0	0.0210744	0.0239708	0	0.0176619	0.017098	0.0199812	0	0.0174634	0.0173876	0	0.023746	0	0	0	0.0170585	0	0.0176145	0	0	0	0.0780082	0	0	0.180088	0	0.0920199	0.0180525	0.0276937	0.0280519	0.0187328	0.0238233	0.0501595	0	0	0.0182997	0	0.0165
silverfish	Neoasterolepisma foreli	nf	normal	Messor	Messor barbarus	S142	0	0	0	0	0	0	0.0208448	0.0237663	0	0.0176297	0.0168978	0.0199778	0	0.0176437	0.0174392	0	0.0245911	0	0	0	0.016934	0	0.0173826	0	0	0	0.0773503	0	0	0.188219	0	0.0945735	0.0177967	0.0265227	0.0250036	0.0184245	0.0226081	0.04738	0	0	0.0183789	0	0.0166498
silverfish	Neoasterolepisma foreli	nf	normal	Messor	Messor barbarus	S142	0	0	0	0	0	0	0.0247837	0.0253788	0	0.0195738	0.0180986	0.0179319	0	0.0173815	0.0173654	0	0.023676	0	0	0	0.0174296	0	0.0175727	0	0	0	0.0492126	0	0	0.178069	0	0.10668	0.0176215	0.0281486	0.0318999	0.0177033	0.0240192	0.0510965	0	0	0.018252	0	0.0173601
silverfish	Neoasterolepisma foreli	nf	normal	Messor	Messor barbarus	S142	0	0	0	0	0	0	0.0213476	0.0241182	0	0.0184115	0.0177663	0.0207388	0	0.0180039	0.0181199	0	0.023922	0	0	0	0.0177207	0	0.018192	0	0	0	0.0721118	0	0	0.165952	0	0.101748	0.0183556	0.0289127	0.0273706	0.0188008	0.0240838	0.0491605	0	0	0.0189391	0	0.0172997
silverfish	Neoasterolepisma foreli	nf	normal	Messor	Messor timidus	S134	0	0	0	0	0	0	0.0138641	0.0174997	0	0.0113132	0.0097774	0.00926864	0	0.0105442	0.00928539	0	0.0231992	0	0	0	0.0125251	0	0.015471	0	0	0	0.0498061	0	0	0.269735	0	0.169789	0.0155092	0.0252761	0.0392481	0.00975441	0.0246008	0.0489243	0	0	0.00990303	0	0.0136186
silverfish	Neoasterolepisma gauthieri calvum	ng	normal	Messor	Messor barbarus	S133	0	0	0	0	0	0	0	0.0257024	0	0.0238375	0.0241202	0	0	0.0234627	0.0299028	0	0.0249692	0	0.0289076	0	0.0242048	0	0	0.0291988	0	0.0404741	0.0360578	0	0	0.105829	0.0454403	0.0334816	0	0.0330263	0.0242281	0.0237314	0	0.0404588	0	0	0.0261964	0	0.0231707
silverfish	Neoasterolepisma gauthieri calvum	ng	normal	Messor	Messor barbarus	S133	0	0	0	0	0	0	0	0.0121317	0	0.00808466	0.00746192	0	0	0.00761644	0.00762838	0	0.0214655	0	0.00757907	0	0.00890088	0	0	0.00758498	0	0.00775133	0.0124055	0	0	0.310491	0.0261102	0.118364	0	0.0595948	0.0255883	0.00792995	0	0.0626008	0	0	0.00789851	0	0.0138804
silverfish	Neoasterolepisma gauthieri calvum	ng	normal	Messor	Messor barbarus	S133	0	0	0	0	0	0	0	0.0143872	0	0.00887106	0.00809647	0	0	0.00809386	0.00826222	0	0.0223034	0	0.00821056	0	0.00959762	0	0	0.00831352	0	0.00823951	0.0172998	0	0	0.29303	0.035109	0.132107	0	0.060178	0.0166857	0.00911826	0	0.0556908	0	0	0.00858942	0	0.0144136
silverfish	Neoasterolepisma lusitanum	nl	normal	Messor	Messor barbarus	S138	0	0	0	0	0	0	0.0189864	0.0281777	0	0.0142869	0.0116224	0.0110701	0	0.0125955	0.0110715	0	0.0271757	0	0.011057	0.0111366	0.0116798	0	0	0	0	0	0.0586803	0	0	0.299845	0	0.113396	0.0181149	0.0216975	0.0213101	0.0126425	0.0208188	0.0314337	0	0.0113073	0.0107632	0	0.0154029
silverfish	Neoasterolepisma lusitanum	nl	normal	Messor	Messor barbarus	S138	0	0	0	0	0	0	0.0132296	0.024581	0	0.0123564	0.009891	0.00935856	0	0.0102918	0.00925136	0	0.0260856	0	0.00949308	0.00930998	0.0108424	0	0	0	0	0	0.046134	0	0	0.333455	0	0.153616	0.0160932	0.0233017	0.0204293	0.0102287	0.0200616	0.0310215	0	0.00975474	0.00893067	0	0.0125855
silverfish	Neoasterolepisma lusitanum	nl	normal	Messor	Messor barbarus	S138	0	0	0	0	0	0	0.012968	0.0270465	0	0.0102095	0.00701555	0.0056942	0	0.00775587	0.0061059	0	0.0271802	0	0.00657861	0.00577868	0.00756372	0	0	0	0	0	0.0524748	0	0	0.394368	0	0.147059	0.0158409	0.0194946	0.0207577	0.0081957	0.0171004	0.0326178	0	0.00624415	0.00541137	0	0.0103213
silverfish	Neoasterolepisma lusitanum	nl	normal	Messor	Messor barbarus	S149	0	0	0	0	0	0	0.0114681	0.0204415	0	0.0114716	0.00896144	0.00770645	0	0.00860859	0.00801254	0	0.0228541	0	0.00833563	0.00800751	0.0103976	0	0	0	0	0	0.0681685	0	0	0.27781	0	0.191672	0.0167067	0.0327837	0.0218879	0.0135959	0.0170299	0.0267695	0	0.00972303	0.00815123	0	0.0121107
silverfish	Neoasterolepisma lusitanum	nl	normal	Messor	Messor barbarus	S149	0	0	0	0	0	0	0.0138825	0.0197941	0	0.013626	0.0115202	0.0113835	0	0.0113991	0.0110902	0	0.0213937	0	0.0111442	0.0111651	0.0128843	0	0	0	0	0	0.055387	0	0	0.236906	0	0.154607	0.0151853	0.0321217	0.0210597	0.015522	0.018309	0.0308581	0	0.0128975	0.0113445	0	0.0147466
silverfish	Neoasterolepisma lusitanum	nl	normal	Messor	Messor barbarus	S149	0	0	0	0	0	0	0.00652984	0.0142229	0	0.00799035	0.0049009	0.0042258	0	0.00498562	0.00457531	0	0.0199595	0	0.0053903	0.00524822	0.00745393	0	0	0	0	0	0.0599045	0	0	0.327876	0	0.227225	0.0108045	0.0318159	0.0184884	0.00922844	0.0151495	0.0273138	0	0.00764054	0.00555702	0	0.00896982
silverfish	Neoasterolepisma lusitanum	nl	normal	Messor	Messor barbarus	S149	0	0	0	0	0	0	0.0182233	0.0210171	0	0.0178172	0.0188875	0.0225556	0	0.0180597	0.0193276	0	0.024558	0	0.0184456	0.0187381	0.0179496	0	0	0	0	0	0.0476329	0	0	0.161278	0	0.105912	0.0204578	0.0271286	0.0246173	0.0194763	0.0214649	0.0303365	0	0.0180777	0.0172532	0	0.0185406
silverfish	Neoasterolepisma lusitanum	nl	normal	Messor	Messor barbarus	S149	0	0	0	0	0	0	0.0110263	0.0169669	0	0.0115248	0.0109924	0.0129023	0	0.01083	0.0112636	0	0.0217531	0	0.0108855	0.0108203	0.0113169	0	0	0	0	0	0.0598769	0	0	0.270449	0	0.121221	0.0156174	0.0252944	0.0204807	0.0163781	0.0187037	0.0367263	0	0.0131009	0.0107247	0	0.0137505
silverfish	Neoasterolepisma lusitanum	nl	normal	Messor	Messor barbarus	S149	0	0	0	0	0	0	0.0205412	0.0239309	0	0.0187845	0.0176658	0.0189086	0	0.0180781	0.0182274	0	0.0240496	0	0.0183258	0.0192597	0.0177465	0	0	0	0	0	0.04163	0	0	0.155747	0	0.0928136	0.0204247	0.032034	0.0259602	0.0196441	0.0231254	0.0324451	0	0.0180587	0.0171721	0	0.0191289
silverfish	Neoasterolepisma spectabile	ns	normal	Messor	Messor barbarus	S104	0	0	0	0	0	0	0.010992	0.0171929	0	0.00710356	0.00720409	0.00216592	0	0.00634948	0.00368986	0	0.0144466	0	0.00200037	0.00273753	0.0113071	0	0.00360023	0	0	0	0.0629934	0	0	0.135376	0	0.1827	0.004637	0.0611571	0.0218326	0.00648964	0.0293794	0.0241571	0	0	0.00649386	0	0.0146895
silverfish	Neoasterolepisma spectabile	ns	normal	Messor	Messor barbarus	S104	0	0	0	0	0	0	0.00882838	0.0125983	0	0.00859059	0.0101442	0.0026219	0	0.00598871	0.00547021	0	0.0137921	0	0.00357097	0.00366435	0.0322484	0	0.00451797	0	0	0	0.0328092	0	0	0.121947	0	0.182902	0.00829543	0.0497573	0.0240939	0.00572166	0.0251328	0.023314	0	0	0.00653548	0	0.0130043
silverfish	Neoasterolepisma spectabile	ns	normal	Messor	Messor barbarus	S104	0	0	0	0	0	0	0.00679364	0.0249045	0	0.00649694	0.00568635	0.00282993	0	0.00435957	0.00445294	0	0.0194452	0	0.00308609	0.00280133	0.00752841	0	0.00462445	0	0	0	0.0477517	0	0	0.151662	0	0.134911	0.0108198	0.0482897	0.0332978	0.00657083	0.0291931	0.0280748	0	0	0.00480179	0	0.013485
silverfish	Neoasterolepisma spectabile	ns	normal	Messor	Messor barbarus	S104	0	0	0	0	0	0	0.00397389	0.0155272	0	0.00479051	0.00415102	0.00178378	0	0.0035303	0.00342724	0	0.0152282	0	0.00283302	0.00294001	0.00773563	0	0.00358529	0	0	0	0.0554117	0	0	0.141012	0	0.173526	0.00635052	0.0503396	0.0297021	0.00635156	0.0286967	0.0272552	0	0	0.00529231	0	0.0122478
silverfish	Neoasterolepisma spectabile	ns	normal	Messor	Messor barbarus	S104	0	0	0	0	0	0	0.00414478	0.0135151	0	0.00406633	0.00418295	0.00179133	0	0.0034891	0.00286864	0	0.0118599	0	0.00231687	0.00197756	0.0057482	0	0.00319636	0	0	0	0.059939	0	0	0.148001	0	0.171018	0.00708939	0.0611916	0.0243772	0.00691569	0.0244782	0.0234846	0	0	0.0041067	0	0.0125356
silverfish	Neoasterolepisma spectabile	ns	normal	Messor	Messor barbarus	S104	0	0	0	0	0	0	0.0120153	0.0212222	0	0.00746944	0.0384348	0.00902647	0	0.00671158	0.00583365	0	0.0157969	0	0.0039331	0.00319111	0.00592454	0	0.00434881	0	0	0	0.0386224	0	0	0.139493	0	0.0972709	0.00985019	0.0413583	0.0283899	0.00699287	0.0233788	0.0222372	0	0	0.00342485	0	0.0132052
silverfish	Neoasterolepisma spectabile	ns	normal	Messor	Messor barbarus	S128	0	0	0	0	0	0	0.00491286	0.0121765	0	0.00461677	0.00421005	0.00328059	0	0.00443702	0.0036187	0	0.0180634	0	0.00376343	0.00312657	0.0049743	0	0.00426972	0	0	0	0.0685881	0	0	0.313091	0	0.152302	0.0109927	0.0526829	0.0162879	0.00956283	0.019102	0.0426607	0	0	0.00343381	0	0.0105423
silverfish	Neoasterolepisma spectabile	ns	normal	Messor	Messor barbarus	S128	0	0	0	0	0	0	0.00332381	0.0118725	0	0.00388117	0.00334729	0.00264428	0	0.00280228	0.0030346	0	0.0200368	0	0.00314832	0.00236853	0.0044126	0	0.00355748	0	0	0	0.0360315	0	0	0.362529	0	0.134222	0.011629	0.0452396	0.0413065	0.00497016	0.0242921	0.053368	0	0	0.00252584	0	0.0108323
silverfish	Neoasterolepisma spectabile	ns	normal	Messor	Messor barbarus	S128	0	0	0	0	0	0	0.00447938	0.0140571	0	0.00401843	0.00378438	0.00289127	0	0.0026279	0.00342906	0	0.0213536	0	0.00320212	0.00239982	0.0046716	0	0.00374253	0	0	0	0.026397	0	0	0.337018	0	0.13304	0.0159309	0.0434815	0.0517644	0.0042607	0.0277051	0.0574073	0	0	0.00265924	0	0.0125294
silverfish	Neoasterolepisma spectabile	ns	normal	Messor	Messor barbarus	S128	0	0	0	0	0	0	0.00528801	0.0124815	0	0.00552277	0.00542624	0.00445953	0	0.00456374	0.00450265	0	0.0158365	0	0.00437816	0.00379831	0.00560544	0	0.00498008	0	0	0	0.0321439	0	0	0.304054	0	0.151237	0.011821	0.0497619	0.0244973	0.00715759	0.0188579	0.0465369	0	0	0.00396105	0	0.0121204
silverfish	Neoasterolepisma spectabile	ns	normal	Messor	Messor barbarus	S135	0	0	0	0	0	0	0.0208905	0.0204791	0	0.0188485	0.0184815	0.0199512	0	0.0192046	0.0204405	0	0.0187412	0	0.0242149	0.026392	0.0198574	0	0.0261325	0	0	0	0.0228252	0	0	0.0683887	0	0.0898718	0.0197132	0.023642	0.0195501	0.0209885	0.0203397	0.0245292	0	0	0.0212426	0	0.0178648
silverfish	Neoasterolepisma spectabile	ns	normal	Messor	Messor barbarus	S135	0	0	0	0	0	0	0.0175832	0.0174996	0	0.0197899	0.0178571	0.0282692	0	0.0192158	0.0220611	0	0.0173792	0	0.0244019	0.0242405	0.0172197	0	0.0212294	0	0	0	0.0291383	0	0	0.0744731	0	0.0988521	0.0177455	0.0288065	0.0184944	0.0177186	0.021802	0.0241534	0	0	0.0179277	0	0.0167874
silverfish	Neoasterolepisma spectabile	ns	normal	Messor	Messor barbarus	S135	0	0	0	0	0	0	0.0179355	0.0179531	0	0.0206354	0.0219237	0.0311369	0	0.0259256	0.0285767	0	0.0179126	0	0.0350064	0.0410607	0.0244477	0	0.0372873	0	0	0	0.0176525	0	0	0.0322422	0	0.0708972	0.0240704	0.0183844	0.0176301	0.0264631	0.0176528	0.0186369	0	0	0.0240215	0	0.0176015
silverfish	Neoasterolepisma spectabile	ns	normal	Messor	Messor barbarus	S135	0	0	0	0	0	0	0.0203932	0.0206716	0	0.0186031	0.0184496	0.0208177	0	0.0205361	0.0186257	0	0.0195014	0	0.0260058	0.0424512	0.0233359	0	0.0181544	0	0	0	0.0186986	0	0	0.0650789	0	0.0697556	0.0183537	0.0296643	0.0229532	0.0240238	0.0245416	0.0272923	0	0	0.0202129	0	0.0178188
silverfish	Neoasterolepisma spectabile	ns	normal	Messor	Messor barbarus	S135	0	0	0	0	0	0	0.0189684	0.018988	0	0.0198331	0.0193983	0.0261506	0	0.0200377	0.0231813	0	0.0185317	0	0.0268759	0.0288889	0.0193087	0	0.0240925	0	0	0	0.0272751	0	0	0.0555	0	0.0810347	0.0187173	0.0230851	0.0191431	0.0201774	0.0200625	0.0227	0	0	0.0253281	0	0.0180203
silverfish	Neoasterolepisma spectabile	ns	normal	Messor	Messor barbarus	S135	0	0	0	0	0	0	0.0219177	0.0218304	0	0.0176343	0.0165638	0.0167087	0	0.0164202	0.016872	0	0.0189694	0	0.0194283	0.0234369	0.0177496	0	0.0197089	0	0	0	0.026826	0	0	0.10275	0	0.0942838	0.0197211	0.0271996	0.0172672	0.0167023	0.0200889	0.0265523	0	0	0.0190097	0	0.0160144
silverfish	Neoasterolepisma spectabile	ns	normal	Messor	Messor barbarus	S135	0	0	0	0	0	0	0.0180829	0.0183174	0	0.0247965	0.0269554	0.0454733	0	0.0300473	0.0350056	0	0.0177999	0	0.0465212	0.0615688	0.0283311	0	0.0401301	0	0	0	0.0156969	0	0	0.0217349	0	0.0605438	0.0219678	0.0159417	0.0167945	0.0262669	0.0158231	0.0158032	0	0	0.0199883	0	0.0163237
silverfish	Neoasterolepisma spectabile	ns	normal	Messor	Messor barbarus	S135	0	0	0	0	0	0	0.020023	0.0203424	0	0.0176293	0.0171499	0.0187383	0	0.0171176	0.0189692	0	0.0190559	0	0.0210916	0.0261642	0.0193036	0	0.0199602	0	0	0	0.035993	0	0	0.103149	0	0.082858	0.0195049	0.0241628	0.0194783	0.0173503	0.0191899	0.0256902	0	0	0.0217396	0	0.0166138
silverfish	Neoasterolepisma spectabile	ns	normal	Messor	Messor barbarus	S136	0	0	0	0	0	0	0.0199698	0.0195088	0	0.0190532	0.0188657	0.022103	0	0.0187538	0.0227585	0	0.0184003	0	0.0320285	0.0462695	0.0220882	0	0.021061	0	0	0	0.0231281	0	0	0.0484214	0	0.0677471	0.0210105	0.0250502	0.0209464	0.0187214	0.0201886	0.0227206	0	0	0.0234135	0	0.017932
silverfish	Neoasterolepisma spectabile	ns	normal	Messor	Messor barbarus	S136	0	0	0	0	0	0	0.0161447	0.0188922	0	0.0152202	0.0147286	0.016931	0	0.0148259	0.0152066	0	0.0205922	0	0.0172567	0.0203962	0.0148472	0	0.0149048	0	0	0	0.0232381	0	0	0.132734	0	0.0919134	0.0275149	0.0376115	0.0149119	0.0152864	0.0248792	0.0322721	0	0	0.0147006	0	0.0171515
silverfish	Neoasterolepisma spectabile	ns	normal	Messor	Messor barbarus	S136	0	0	0	0	0	0	0.0218445	0.0233191	0	0.0177513	0.0171244	0.0173618	0	0.0169175	0.0175637	0	0.0210734	0	0.0211197	0.0252376	0.0174498	0	0.0170714	0	0	0	0.0219259	0	0	0.0932929	0	0.078993	0.0259352	0.0310691	0.0180171	0.017141	0.0225712	0.0280589	0	0	0.0181563	0	0.0178001
silverfish	Neoasterolepisma spectabile	ns	normal	Messor	Messor barbarus	S136	0	0	0	0	0	0	0.0181024	0.0195326	0	0.0181906	0.0176465	0.0222076	0	0.0179907	0.0212369	0	0.0192886	0	0.0256891	0.0240214	0.0180795	0	0.0181037	0	0	0	0.02629	0	0	0.0790288	0	0.0734656	0.026492	0.0249307	0.0211888	0.0175028	0.0213437	0.0244601	0	0	0.0179624	0	0.0172206
silverfish	Neoasterolepisma spectabile	ns	normal	Messor	Messor barbarus	S136	0	0	0	0	0	0	0.0209262	0.0227317	0	0.0166541	0.015969	0.0161331	0	0.0157655	0.0166293	0	0.0212703	0	0.0189627	0.0185824	0.0160248	0	0.0158739	0	0	0	0.0240618	0	0	0.124176	0	0.0760999	0.0287532	0.0321046	0.0172787	0.0163763	0.0220005	0.0302547	0	0	0.0153667	0	0.0175134
silverfish	Neoasterolepisma spectabile	ns	normal	Messor	Messor barbarus	S136	0	0	0	0	0	0	0.0197597	0.022354	0	0.0166194	0.0161928	0.0168669	0	0.0162226	0.017062	0	0.020929	0	0.0204958	0.0203471	0.0164446	0	0.0161697	0	0	0	0.0223467	0	0	0.109586	0	0.0754945	0.0289997	0.0318257	0.0178136	0.0165446	0.0223679	0.0291791	0	0	0.0160464	0	0.0171452
silverfish	Neoasterolepisma spectabile	ns	normal	Messor	Messor barbarus	S136	0	0	0	0	0	0	0.0174096	0.0201077	0	0.0154354	0.0150733	0.0173769	0	0.0150732	0.0165383	0	0.0213538	0	0.0171164	0.0165425	0.0151702	0	0.0152763	0	0	0	0.0268305	0	0	0.145314	0	0.0821179	0.0292337	0.0301466	0.0160671	0.0160682	0.0222411	0.0315237	0	0	0.0146384	0	0.016978
silverfish	Neoasterolepisma spectabile	ns	normal	Messor	Messor barbarus	S136	0	0	0	0	0	0	0.01811	0.0200566	0	0.0168319	0.0164942	0.0185718	0	0.0171491	0.0186231	0	0.0196333	0	0.021013	0.0221689	0.017235	0	0.0165532	0	0	0	0.0248443	0	0	0.105364	0	0.0766921	0.0292714	0.0289474	0.0181079	0.0168733	0.0214176	0.0280093	0	0	0.0162637	0	0.0171823
silverfish	Neoasterolepisma spectabile	ns	normal	Messor	Messor barbarus	S119	0	0	0	0	0	0	0.00782776	0.00713194	0	0.00412709	0.00320847	0.0015244	0	0.00182909	0.00200338	0	0.00640631	0	0.000906681	0.000977426	0.00265121	0	0.00148716	0	0	0	0.0330511	0	0	0.0977936	0	0.0754549	0.0055852	0.0299266	0.021426	0.00812562	0.0249597	0.0384794	0	0	0.00374321	0	0.0111859
silverfish	Neoasterolepisma spectabile	ns	normal	Messor	Messor barbarus	S133	0	0	0	0	0	0	0.00346481	0.00787183	0	0.00536178	0.00279762	0.00270632	0	0.00313262	0.00295408	0	0.0135447	0	0.00424623	0.00317739	0.0053234	0	0.00550203	0	0	0	0.0327848	0	0	0.307328	0	0.204601	0.00565571	0.0400486	0.0549459	0.00391645	0.0307106	0.0521367	0	0	0.00327066	0	0.00828033
silverfish	Neoasterolepisma spectabile	ns	normal	Messor	Messor barbarus	S129	0	0	0	0	0	0	0.00300156	0.0200187	0	0.00606878	0.00317254	0.0024449	0	0.00231703	0.002553	0	0.0197682	0	0.00296519	0.00272322	0.00418821	0	0.00319269	0	0	0	0.0337058	0	0	0.295272	0	0.178281	0.0128756	0.0453119	0.0507144	0.00289391	0.0229872	0.0489323	0	0	0.00302038	0	0.00788147
silverfish	Neoasterolepisma spectabile	ns	normal	Messor	Messor barbarus	S129	0	0	0	0	0	0	0.00529692	0.0168774	0	0.00754311	0.00524749	0.00467297	0	0.00425157	0.00471906	0	0.015394	0	0.00493146	0.00465982	0.00603418	0	0.00534625	0	0	0	0.0200561	0	0	0.264715	0	0.207697	0.0100703	0.0529903	0.0207314	0.00522362	0.0196916	0.0360785	0	0	0.00482502	0	0.00977913
silverfish	Neoasterolepisma spectabile	ns	normal	Messor	Messor barbarus	S129	0	0	0	0	0	0	0.0174913	0.0200196	0	0.0174122	0.0188694	0.018832	0	0.0194619	0.0190816	0	0.0195284	0	0.0179799	0.0179273	0.017104	0	0.0185123	0	0	0	0.0249029	0	0	0.0940521	0	0.117374	0.0176714	0.0263447	0.027263	0.0184975	0.0215389	0.0267697	0	0	0.0170577	0	0.0165692
silverfish	Neoasterolepisma spectabile	ns	normal	Messor	Messor barbarus	S129	0	0	0	0	0	0	0.00309464	0.0135473	0	0.00527943	0.00312396	0.00261825	0	0.00232043	0.00264952	0	0.0151522	0	0.00279498	0.00285314	0.00391456	0	0.00297634	0	0	0	0.0352418	0	0	0.287734	0	0.194672	0.0100204	0.0434251	0.0482481	0.00338529	0.0208433	0.0451117	0	0	0.00355805	0	0.00767289
silverfish	Neoasterolepisma spectabile	ns	normal	Messor	Messor barbarus	S129	0	0	0	0	0	0	0.00296116	0.0162419	0	0.00596086	0.00331179	0.00281785	0	0.00237728	0.00281125	0	0.0163941	0	0.00320644	0.00322505	0.00444279	0	0.00346286	0	0	0	0.0255829	0	0	0.288608	0	0.200309	0.0101632	0.0436952	0.0501241	0.00287396	0.0204981	0.0410464	0	0	0.0034485	0	0.00694655
silverfish	Neoasterolepisma spectabile	ns	normal	Messor	Messor barbarus	S129	0	0	0	0	0	0	0.00288813	0.0214348	0	0.00683048	0.00274211	0.00210991	0	0.00176601	0.00220235	0	0.0205509	0	0.00283216	0.00263751	0.00432171	0	0.00271998	0	0	0	0.0308199	0	0	0.277894	0	0.162331	0.0106833	0.0445878	0.0495303	0.00263612	0.0275736	0.0592794	0	0	0.00298141	0	0.00814394
silverfish	Neoasterolepisma spectabile	ns	normal	Messor	Messor barbarus	S129	0	0	0	0	0	0	0.00520251	0.0156905	0	0.00613587	0.00411059	0.0035132	0	0.00320901	0.00366458	0	0.012214	0	0.00372915	0.00356658	0.00482986	0	0.0040317	0	0	0	0.0184087	0	0	0.254389	0	0.192002	0.007178	0.0514362	0.0276585	0.00400968	0.021471	0.0369349	0	0	0.00431062	0	0.00920813
silverfish	Neoasterolepisma spectabile	ns	normal	Messor	Messor barbarus	S129	0	0	0	0	0	0	0.00254901	0.0150006	0	0.00618658	0.00277068	0.00232732	0	0.00177355	0.00241107	0	0.0159079	0	0.00290878	0.00301351	0.00447027	0	0.00297754	0	0	0	0.0264454	0	0	0.278646	0	0.189959	0.00859881	0.0524079	0.052335	0.00273314	0.0269226	0.0508501	0	0	0.00377405	0	0.00867776
silverfish	Neoasterolepisma spectabile	ns	normal	Messor	Messor barbarus	S129	0	0	0	0	0	0	0.00269368	0.0152405	0	0.00579967	0.00273451	0.00219711	0	0.00190746	0.00235052	0	0.0156705	0	0.00265076	0.00276319	0.00416877	0	0.0028709	0	0	0	0.0317516	0	0	0.261287	0	0.189937	0.00928422	0.0539996	0.0540588	0.00256939	0.0295224	0.0535316	0	0	0.00379809	0	0.00931221
silverfish	Neoasterolepisma spectabile	ns	normal	Messor	Messor barbarus	S129	0	0	0	0	0	0	0.0040836	0.0123519	0	0.00625407	0.00446968	0.00412434	0	0.00335715	0.00398569	0	0.0134917	0	0.0041075	0.00413191	0.00549517	0	0.00462209	0	0	0	0.0130092	0	0	0.288558	0	0.201246	0.00895145	0.0493429	0.0433778	0.00379634	0.0198303	0.0365711	0	0	0.00530343	0	0.00966347
silverfish	Neoasterolepisma spectabile	ns	normal	Messor	Messor barbarus	S129	0	0	0	0	0	0	0.00878297	0.0157414	0	0.0105792	0.00837514	0.00811743	0	0.0081008	0.00811156	0	0.0167641	0	0.0084304	0.00840775	0.00919637	0	0.00817239	0	0	0	0.0265878	0	0	0.215812	0	0.216761	0.0117711	0.0414124	0.0219946	0.00884953	0.0206489	0.0326475	0	0	0.00843412	0	0.0117876
silverfish	Neoasterolepisma spectabile	ns	normal	Messor	Messor barbarus	S129	0	0	0	0	0	0	0.00366213	0.0138483	0	0.00564913	0.00284751	0.00237374	0	0.00227168	0.00248669	0	0.0134327	0	0.00270062	0.00310588	0.00423364	0	0.00301984	0	0	0	0.0371017	0	0	0.254117	0	0.195263	0.00848535	0.0430379	0.0435965	0.00291044	0.0207984	0.0421965	0	0	0.00331059	0	0.00714144
silverfish	Neoasterolepisma spectabile	ns	normal	Messor	Messor barbarus	S129	0	0	0	0	0	0	0.00352384	0.0142812	0	0.00616402	0.00347482	0.00298764	0	0.00246754	0.00319209	0	0.0142676	0	0.00322881	0.00329339	0.00463423	0	0.00348101	0	0	0	0.0234871	0	0	0.268537	0	0.195154	0.0101877	0.045549	0.0509497	0.00279197	0.0240281	0.0417252	0	0	0.00371576	0	0.00755487
silverfish	Neoasterolepisma wasmanni	nw	normal	Camponotus	Camponotus cruentatus	S205	0	0	0	0	0	0	0.00647771	0	0	0	0	0	0	0.00637174	0	0	0	0	0	0	0	0	0	0	0	0	0.00672389	0	0	0	0	0	0	0	0	0.00646596	0	0	0	0	0	0	0
silverfish	Neoasterolepisma wasmanni	nw	normal	Camponotus	Camponotus cruentatus	S205	0	0	0	0	0	0	0.0109015	0	0	0	0	0	0	0.0109972	0	0	0	0	0	0	0	0	0	0	0	0	0.0112814	0	0	0	0	0	0	0	0	0.0108731	0	0	0	0	0	0	0
silverfish	Neoasterolepisma wasmanni	nw	normal	Camponotus	Camponotus cruentatus	S205	0	0	0	0	0	0	0.016545	0	0	0	0	0	0	0.0141938	0	0	0	0	0	0	0	0	0	0	0	0	0.0142807	0	0	0	0	0	0	0	0	0.014367	0	0	0	0	0	0	0
silverfish	Neoasterolepisma wasmanni	nw	normal	Camponotus	Camponotus cruentatus	S205	0	0	0	0	0	0	0.0203095	0	0	0	0	0	0	0.0179136	0	0	0	0	0	0	0	0	0	0	0	0	0.018133	0	0	0	0	0	0	0	0	0.0181096	0	0	0	0	0	0	0
silverfish	Neoasterolepisma wasmanni	nw	normal	Camponotus	Camponotus cruentatus	S205	0	0	0	0	0	0	0.0174557	0	0	0	0	0	0	0.0156722	0	0	0	0	0	0	0	0	0	0	0	0	0.0157435	0	0	0	0	0	0	0	0	0.0159181	0	0	0	0	0	0	0
silverfish	Proatelurina pseudolepisma	pp	normal	Iberoformica	Iberoformica subrufa	S112	0	0	0	0	0	0	0.0732511	0	0	0	0	0	0	0.02435	0	0	0	0	0	0	0	0	0	0	0	0	0.01673	0	0	0.0303764	0	0	0	0.0198622	0	0.00766353	0	0	0	0	0	0	0.015647
silverfish	Proatelurina pseudolepisma	pp	normal	Lasius	Lasius niger complex	S206	0	0	0	0	0	0	0.0372303	0	0	0	0	0	0	0.0371796	0	0	0	0	0	0	0	0	0	0	0	0	0.0364911	0	0	0.0469706	0	0	0	0.0457402	0	0.0367535	0	0	0	0	0	0	0.0407955
silverfish	Proatelurina pseudolepisma	pp	normal	Lasius	Lasius niger complex	S206	0	0	0	0	0	0	0.0384752	0	0	0	0	0	0	0.0373759	0	0	0	0	0	0	0	0	0	0	0	0	0.0378324	0	0	0.0465798	0	0	0	0.0483225	0	0.0378412	0	0	0	0	0	0	0.0395762
silverfish	Proatelurina pseudolepisma	pp	normal	Lasius	Lasius niger complex	S206	0	0	0	0	0	0	0.0399615	0	0	0	0	0	0	0.0391283	0	0	0	0	0	0	0	0	0	0	0	0	0.0392096	0	0	0.0448905	0	0	0	0.0410465	0	0.039476	0	0	0	0	0	0	0.0412985
silverfish	Proatelurina pseudolepisma	pp	normal	Lasius	Lasius niger complex	S206	0	0	0	0	0	0	0.0446265	0	0	0	0	0	0	0.0352031	0	0	0	0	0	0	0	0	0	0	0	0	0.0427323	0	0	0.0442353	0	0	0	0.0500986	0	0.0356282	0	0	0	0	0	0	0.0433776
silverfish	Proatelurina pseudolepisma	pp	normal	Tetramorium	Tetramorium forte ruginodis	S108	0	0	0	0	0	0	0.0474565	0	0	0	0	0	0	0.00990534	0	0	0	0	0	0	0	0	0	0	0	0	0.0944689	0	0	0.0389456	0	0	0	0.0391837	0	0.0311597	0	0	0	0	0	0	0.0268085
silverfish	Proatelurina pseudolepisma	pp	normal	Tetramorium	Tetramorium forte ruginodis	S110	0	0	0	0	0	0	0.0232474	0	0	0	0	0	0	0.0099417	0	0	0	0	0	0	0	0	0	0	0	0	0.108783	0	0	0.134686	0	0	0	0.0270852	0	0.0145808	0	0	0	0	0	0	0.0242237
ant	Tapinoma nigerrimum	TN	normal	Tapinoma	Tapinoma nigerrimum	S115	0.00164232	0.0151557	0	0.00801878	0	0	0.00799304	0.00985389	0.00175209	0	0.0129038	0	0	0.00253291	0.0113154	0	0.00551965	0.00586581	0	0	0.00134636	0	0.00180243	0.00146254	0.00124766	0.00121847	0.082415	0.00263293	0.00100758	0.195216	0.017926	0.00329982	0.00586655	0.057297	0.00236065	0.00754328	0.105784	0.0630515	0	0	0	0	0.00164042
ant	Tetramorium forte ruginodis	TFR	normal	Tetramorium	Tetramorium forte ruginodis	S108	0	0	0	0	0	0	0.0332792	0.0122832	0.00434355	0.00353074	0.00398216	0	0	0.00809692	0	0	0.00834016	0	0	0	0	0	0	0.00243378	0	0	0.117499	0	0	0.126147	0.0629636	0.0441667	0.0151768	0.0296588	0.00511881	0.013406	0.010962	0.0134247	0.00752609	0.00481543	0.00445012	0	0.00939244
ant	Tetramorium forte ruginodis	TFR	normal	Tetramorium	Tetramorium forte ruginodis	S108	0	0	0	0	0	0	0.021643	0.0103867	0.00357512	0.00322068	0.00343788	0	0	0.00464573	0	0	0.0093082	0	0	0	0	0	0	0.00245371	0	0	0.0535502	0	0	0.176038	0.0710523	0.0509376	0.0153668	0.0290447	0.00541545	0.00724441	0.0116134	0.0173814	0.00864106	0.00593101	0.00526994	0	0.00920159
ant	Tetramorium forte ruginodis	TFR	normal	Tetramorium	Tetramorium forte ruginodis	S108	0	0	0	0	0	0	0.0305625	0.0101572	0.00369373	0.00334498	0.00386354	0	0	0.00882171	0	0	0.00794228	0	0	0	0	0	0	0.00279678	0	0	0.161445	0	0	0.13179	0.0542964	0.040759	0.0115478	0.0239039	0.00385538	0.015666	0.00713412	0.0121118	0.00628059	0.00445297	0.00368133	0	0.00705428
ant	Tetramorium forte ruginodis	TFR	normal	Tetramorium	Tetramorium forte ruginodis	S109	0	0	0	0	0	0	0.00800493	0.003222	0.00124282	0.00113936	0.00126457	0	0	0.00720571	0	0	0.00365129	0	0	0	0	0	0	0.00162787	0	0	0.250583	0	0	0.0492856	0.0117331	0.0071526	0.00852588	0.00604539	0.00275545	0.038189	0.00556595	0.00574518	0.0033882	0.00197492	0.00205704	0	0.00459774
ant	Tetramorium forte ruginodis	TFR	normal	Tetramorium	Tetramorium forte ruginodis	S109	0	0	0	0	0	0	0.00846803	0.00456441	0.0016647	0.00164054	0.00154375	0	0	0.00627695	0	0	0.00517402	0	0	0	0	0	0	0.00197511	0	0	0.180964	0	0	0.0834038	0.0228979	0.014749	0.00849811	0.00726402	0.0026256	0.0314885	0.00459832	0.00868285	0.00416012	0.00273297	0.0031525	0	0.0046795
ant	Tetramorium forte ruginodis	TFR	normal	Tetramorium	Tetramorium forte ruginodis	S109	0	0	0	0	0	0	0.0114438	0.00574117	0.00222173	0.00196328	0.00160374	0	0	0.00718643	0	0	0.00702063	0	0	0	0	0	0	0.00255478	0	0	0.185989	0	0	0.112289	0.0463428	0.0287409	0.0105728	0.0092416	0.00340827	0.0268886	0.00523784	0.0117964	0.00572237	0.00379994	0.00410186	0	0.00548236
ant	Tetramorium forte ruginodis	TFR	normal	Tetramorium	Tetramorium forte ruginodis	S110	0	0	0	0	0	0	0.0253396	0.00741607	0.00364596	0.00353047	0.00482651	0	0	0.0103812	0	0	0.00537855	0	0	0	0	0	0	0.00308114	0	0	0.219509	0	0	0.0717161	0.033781	0.0221641	0.00844612	0.00945964	0.00278983	0.029549	0.00481795	0.00869067	0.00490703	0.00344672	0.0038129	0	0.00674355
ant	Tetramorium forte ruginodis	TFR	normal	Tetramorium	Tetramorium forte ruginodis	S110	0	0	0	0	0	0	0.0237332	0.00957142	0.00590094	0.00551777	0.00488666	0	0	0.00987752	0	0	0.00856253	0	0	0	0	0	0	0.00498002	0	0	0.0574772	0	0	0.106765	0.0529665	0.0415241	0.0178845	0.0194899	0.00803696	0.0160632	0.0111619	0.014122	0.00961697	0.00772577	0.00838721	0	0.010753
ant	Tetramorium forte ruginodis	TFR	normal	Tetramorium	Tetramorium forte ruginodis	S110	0	0	0	0	0	0	0.0176107	0.00599581	0.00272987	0.0024721	0.00282208	0	0	0.00742232	0	0	0.00576863	0	0	0	0	0	0	0.0029397	0	0	0.215579	0	0	0.0957415	0.0363482	0.0237925	0.00905994	0.0120191	0.00282575	0.0234191	0.00993462	0.0107044	0.00678276	0.00355982	0.00369139	0	0.00595912
ant	Tetramorium forte ruginodis	TFR	normal	Tetramorium	Tetramorium forte ruginodis	S110	0	0	0	0	0	0	0.0122424	0.00563513	0.00185328	0.00162481	0.00141719	0	0	0.00551075	0	0	0.00681877	0	0	0	0	0	0	0.00259433	0	0	0.170896	0	0	0.13326	0.0490916	0.0298657	0.00775851	0.00837512	0.00261495	0.0212674	0.00405389	0.0103137	0.00467729	0.003058	0.0031811	0	0.00448215
ant	Tetramorium forte ruginodis	TFR	normal	Tetramorium	Tetramorium forte ruginodis	S113	0	0	0	0	0	0	0.0129586	0.0106892	0.00479705	0.0035881	0.00362345	0	0	0.00676997	0	0	0.00904744	0	0	0	0	0	0	0.00446279	0	0	0.11758	0	0	0.129807	0.0860503	0.0480906	0.0131725	0.0236089	0.00653107	0.0129819	0.00959653	0.0116644	0.00833501	0.00508863	0.00431892	0	0.00814888
ant	Tetramorium semilaeve cf	TS	normal	Tetramorium	Tetramorium semilaeve cf	S143	0	0	0	0	0	0	0.0265354	0	0	0	0	0	0	0.0234067	0	0	0	0	0	0	0	0	0	0	0	0	0.108206	0	0	0.0235371	0	0.0236346	0.0279231	0.0259134	0.0332914	0.0240157	0	0	0	0	0	0	0
ant	Tetramorium semilaeve cf	TS	normal	Tetramorium	Tetramorium semilaeve cf	S143	0	0	0	0	0	0	0.0238473	0	0	0	0	0	0	0.0336293	0	0	0	0	0	0	0	0	0	0	0	0	0.0269561	0	0	0.0257117	0	0.0262971	0.0438805	0.0221592	0.0515212	0.0277014	0	0	0	0	0	0	0
ant	Tetramorium semilaeve cf	TS	normal	Tetramorium	Tetramorium semilaeve cf	S116	0	0	0	0	0	0	0.0201231	0	0	0	0	0	0	0.0123391	0	0	0	0	0	0	0	0	0.00940006	0.00815383	0.00670228	0	0.219612	0	0	0.0190559	0.00669823	0.028932	0.00980197	0.047951	0.00760062	0.0191814	0.00799362	0.00788717	0	0	0.00899818	0.0182188	0
ant	Tetramorium semilaeve cf	TS	normal	Tetramorium	Tetramorium semilaeve cf	S116	0	0	0	0	0	0	0.0163883	0	0	0	0	0	0	0.00798927	0	0	0	0	0	0	0	0	0.0096598	0.00983052	0.00683006	0	0.134317	0	0	0.00865261	0.00436095	0.0254947	0.00842995	0.0811193	0.00456312	0.0124333	0.00508999	0.00428547	0	0	0.00804125	0.0221353	0
silverfish	Tricholepisma aureum	ta	normal	Messor	Messor barbarus	S201	0	0	0	0	0	0	0.00512083	0.00834783	0	0.00216979	0.00168398	0	0	0.00892478	0.00124157	0	0.0148258	0	0	0.00160901	0.0035907	0	0.00198715	0	0	0	0.216473	0	0	0.276843	0.00662519	0.132718	0.00450876	0.0183921	0.0171768	0.0125902	0.00965735	0.0387693	0	0	0.00406573	0	0.00614961
silverfish	Tricholepisma aureum	ta	normal	Messor	Messor barbarus	S203	0	0	0	0	0	0	0.00466968	0.011799	0	0.00448046	0.00213712	0	0	0.0103343	0.00164426	0	0.0190382	0	0	0.00241277	0.00413488	0	0.00192022	0	0	0	0.226085	0	0	0.278891	0.00682013	0.159715	0.00826563	0.0276457	0.0155626	0.015085	0.013976	0.0294618	0	0	0.00510296	0	0.00576006
silverfish	Tricholepisma aureum	ta	normal	Messor	Messor barbarus	S204	0	0	0	0	0	0	0.00496475	0.00747043	0	0.00258055	0.0010559	0	0	0.00898589	0.00190432	0	0.0116445	0	0	0.00139755	0.00252245	0	0.00154964	0	0	0	0.25535	0	0	0.223661	0.00828064	0.114722	0.00778379	0.020804	0.0152605	0.0220726	0.0122008	0.0283614	0	0	0.00535395	0	0.00706782
silverfish	Tricholepisma aureum	ta	normal	Messor	Messor barbarus	S204	0	0	0	0	0	0	0.00798384	0.00250272	0	0.00168705	0.00112848	0	0	0.0113225	0.000798044	0	0.00695688	0	0	0.00117152	0.00237853	0	0.00119152	0	0	0	0.259852	0	0	0.233384	0.00502881	0.129696	0.00620098	0.0317034	0.0125326	0.018909	0.0130149	0.03787	0	0	0.00551557	0	0.0079054
silverfish	Tricholepisma aureum	ta	normal	Messor	Messor barbarus	S203	0	0	0	0	0	0	0.00235717	0.0125371	0	0.00249381	0.00167785	0	0	0.00592719	0.00147873	0	0.0214466	0	0	0.00208491	0.00412037	0	0.00180999	0	0	0	0.181813	0	0	0.305109	0.00775273	0.164676	0.00638746	0.029644	0.0151489	0.0110194	0.0140076	0.035928	0	0	0.0048184	0	0.0061134
silverfish	Tricholepisma aureum	ta	normal	Messor	Messor barbarus	S204	0	0	0	0	0	0	0.00492089	0.0060597	0	0.00164657	0.00111278	0	0	0.0117076	0.00119902	0	0.0117336	0	0	0.00150252	0.00298872	0	0.00157578	0	0	0	0.220886	0	0	0.305039	0.00685002	0.162171	0.00657782	0.0247394	0.0131182	0.0140648	0.0127748	0.035855	0	0	0.00617264	0	0.00658313
silverfish	Tricholepisma aureum	ta	normal	Messor	Messor barbarus	S201	0	0	0	0	0	0	0.00283443	0.0100274	0	0.00146889	0.00131318	0	0	0.00960613	0.00122805	0	0.020904	0	0	0.00192636	0.00553603	0	0.00220753	0	0	0	0.2003	0	0	0.286329	0.00955442	0.174824	0.0071795	0.0225776	0.0229279	0.0109494	0.0123281	0.0393611	0	0	0.00456472	0	0.00616615
silverfish	Tricholepisma aureum	ta	normal	Messor	Messor barbarus	S203	0	0	0	0	0	0	0.00550758	0.0118067	0	0.0032933	0.00229094	0	0	0.0117645	0.00171759	0	0.0170985	0	0	0.00177529	0.00340744	0	0.00142202	0	0	0	0.284189	0	0	0.249132	0.00647998	0.129129	0.00777354	0.0248237	0.0127	0.0187635	0.0128088	0.0240914	0	0	0.00421607	0	0.00558195
silverfish	Tricholepisma aureum	ta	normal	Messor	Messor barbarus	S203	0	0	0	0	0	0	0.00226869	0.0121803	0	0.00231281	0.00151342	0	0	0.00530417	0.0015324	0	0.0189626	0	0	0.00174439	0.00372357	0	0.00179121	0	0	0	0.21358	0	0	0.278258	0.00731004	0.155726	0.00775643	0.0288239	0.0150214	0.0153028	0.0143968	0.0287365	0	0	0.00455749	0	0.0060905
silverfish	Tricholepisma aureum	ta	normal	Messor	Messor barbarus	S204	0	0	0	0	0	0	0.00445602	0.00589498	0	0.00217692	0.00125397	0	0	0.0106741	0.00121832	0	0.0112472	0	0	0.00140577	0.00283495	0	0.00158461	0	0	0	0.232997	0	0	0.285462	0.00710589	0.153658	0.00774038	0.0236056	0.0157185	0.0160255	0.0127901	0.0351313	0	0	0.00647605	0	0.00723212
silverfish	Tricholepisma aureum	ta	normal	Messor	Messor barbarus	S201	0	0	0	0	0	0	0.0097354	0.00341074	0	0.00142833	0.000877543	0	0	0.0229834	0.00155739	0	0.00778225	0	0	0.000820167	0.00178699	0	0.00120569	0	0	0	0.497399	0	0	0.125362	0.00352232	0.0625827	0.00408183	0.0166765	0.00807311	0.0300825	0.00852205	0.0147757	0	0	0.00292603	0	0.0045031
silverfish	Tricholepisma aureum	ta	normal	Messor	Messor barbarus	S204	0	0	0	0	0	0	0.00399006	0.00446984	0	0.00131357	0.000912649	0	0	0.0133133	0.00127547	0	0.0115604	0	0	0.0013747	0.0028082	0	0.00127534	0	0	0	0.298799	0	0	0.257396	0.00660826	0.128309	0.00763705	0.0207665	0.0123374	0.0202239	0.0117275	0.0311859	0	0	0.0057467	0	0.00661371
silverfish	Tricholepisma aureum	ta	normal	Messor	Messor barbarus	S201	0	0	0	0	0	0	0.00416671	0.00552103	0	0.00189811	0.00144579	0	0	0.0101446	0.00123723	0	0.0111407	0	0	0.00138874	0.00291915	0	0.00171517	0	0	0	0.192516	0	0	0.263647	0.0049497	0.181122	0.00377651	0.0445521	0.0149332	0.0100155	0.0122878	0.0339109	0	0	0.00614953	0	0.00699125
silverfish	Tricholepisma aureum	ta	normal	Messor	Messor barbarus	S204	0	0	0	0	0	0	0.00502994	0.00578831	0	0.00179953	0.00103082	0	0	0.0113103	0.00109774	0	0.011453	0	0	0.00123978	0.00239369	0	0.00136693	0	0	0	0.253167	0	0	0.283607	0.00715969	0.123846	0.0100288	0.0251694	0.0179605	0.0202542	0.0126113	0.0370064	0	0	0.0033923	0	0.00576278
silverfish	Tricholepisma aureum	ta	normal	Messor	Messor barbarus	S201	0	0	0	0	0	0	0.0044138	0.00512745	0	0.00262605	0.00174475	0	0	0.00956523	0.00108316	0	0.0130021	0	0	0.0023515	0.00471828	0	0.00217925	0	0	0	0.171982	0	0	0.279839	0.0082964	0.206719	0.00433401	0.0351537	0.0162018	0.00830312	0.0150619	0.0397385	0	0	0.00437311	0	0.00531968
silverfish	Tricholepisma aureum	ta	normal	Messor	Messor barbarus	S204	0	0	0	0	0	0	0.00332595	0.00593917	0	0.00237043	0.00114305	0	0	0.0107256	0.00165352	0	0.0127289	0	0	0.00120266	0.0022935	0	0.00140753	0	0	0	0.269824	0	0	0.26108	0.00648577	0.11127	0.00856034	0.0215081	0.0148869	0.022049	0.0142579	0.0326595	0	0	0.00555616	0	0.00657618
silverfish	Tricholepisma aureum	ta	normal	Messor	Messor barbarus	S201	0	0	0	0	0	0	0.00362897	0.00439198	0	0.00135835	0.00126435	0	0	0.0110896	0.00113368	0	0.011566	0	0	0.00121248	0.00331952	0	0.00172315	0	0	0	0.225575	0	0	0.287557	0.00652148	0.143405	0.00570191	0.0243942	0.0164891	0.0113922	0.0133207	0.0371411	0	0	0.0049545	0	0.00709301
silverfish	Tricholepisma aureum	ta	normal	Messor	Messor barbarus	S204	0	0	0	0	0	0	0.00397013	0.00982467	0	0.00293345	0.00186734	0	0	0.00841998	0.00229747	0	0.0157876	0	0	0.00159817	0.00363572	0	0.00234769	0	0	0	0.173218	0	0	0.292628	0.008486	0.129276	0.00776479	0.0204456	0.0205741	0.0135887	0.0137954	0.038174	0	0	0.00677383	0	0.00800478
silverfish	Tricholepisma aureum	ta	normal	Messor	Messor barbarus	S204	0	0	0	0	0	0	0.00346922	0.00451631	0	0.00170834	0.00100697	0	0	0.0103897	0.00129427	0	0.0103121	0	0	0.00131408	0.00262419	0	0.00129747	0	0	0	0.242854	0	0	0.273715	0.00506838	0.141687	0.00753189	0.0204272	0.0145364	0.0201643	0.0112948	0.0400445	0	0	0.00367199	0	0.00500182
silverfish	Tricholepisma aureum	ta	normal	Messor	Messor barbarus	S202	0	0	0	0	0	0	0.00690232	0.0106762	0	0.00390329	0.00268431	0	0	0.00965828	0.0020674	0	0.0170119	0	0	0.00199314	0.00380149	0	0.0028074	0	0	0	0.150687	0	0	0.285747	0.00771752	0.160648	0.00779777	0.0288335	0.0252799	0.0101038	0.0159914	0.0341673	0	0	0.00671476	0	0.00787649
silverfish	Tricholepisma aureum	ta	normal	Messor	Messor barbarus	S204	0	0	0	0	0	0	0.00534968	0.00414045	0	0.00141708	0.00119534	0	0	0.0132484	0.000810623	0	0.0096654	0	0	0.00131222	0.00287551	0	0.001263	0	0	0	0.271299	0	0	0.254411	0.00524211	0.119966	0.00607826	0.0224081	0.0132971	0.0186683	0.0117951	0.0383422	0	0	0.00316043	0	0.00530141
silverfish	Tricholepisma aureum	ta	normal	Messor	Messor barbarus	S204	0	0	0	0	0	0	0.00317281	0.00408114	0	0.00132879	0.00121461	0	0	0.0118187	0.00188926	0	0.00779312	0	0	0.000974806	0.00283765	0	0.00167342	0	0	0	0.346085	0	0	0.147215	0.0050643	0.0931811	0.00501862	0.0168193	0.011504	0.0282319	0.00945629	0.0197538	0	0	0.00408323	0	0.00582615
silverfish	Tricholepisma aureum	ta	normal	Messor	Messor barbarus	S204	0	0	0	0	0	0	0.00147532	0.00398602	0	0.000600514	0.00103893	0	0	0.0069772	0.00103405	0	0.0104719	0	0	0.00109936	0.00318047	0	0.00154479	0	0	0	0.206449	0	0	0.235106	0.00604775	0.12636	0.00700004	0.0252498	0.0133882	0.0145774	0.0121708	0.0287163	0	0	0.00492918	0	0.0080158
silverfish	Tricholepisma aureum	ta	normal	Messor	Messor barbarus	S201	0	0	0	0	0	0	0.00787552	0.00747494	0	0.00189804	0.00235725	0	0	0.0108647	0.00106881	0	0.017549	0	0	0.00218423	0.00512537	0	0.00211734	0	0	0	0.163352	0	0	0.33015	0.00564476	0.19572	0.00659789	0.0265093	0.0274981	0.00612564	0.0101628	0.0376016	0	0	0.00461754	0	0.00580442
silverfish	Tricholepisma aureum	ta	normal	Messor	Messor barbarus	S204	0	0	0	0	0	0	0.0031266	0.00769484	0	0.000805321	0.000960479	0	0	0.0112944	0.00077822	0	0.0147667	0	0	0.00125814	0.00338678	0	0.00150434	0	0	0	0.25291	0	0	0.276541	0.00602907	0.144689	0.00618602	0.0259048	0.0141547	0.0146821	0.0112265	0.0355334	0	0	0.00483905	0	0.00698428
silverfish	Tricholepisma aureum	ta	normal	Messor	Messor barbarus	S201	0	0	0	0	0	0	0.00379527	0.00344101	0	0.00134558	0.0011503	0	0	0.00841106	0.000875691	0	0.00785948	0	0	0.00169532	0.00396929	0	0.00138194	0	0	0	0.154277	0	0	0.27569	0.00666815	0.218514	0.00374742	0.0284403	0.0132569	0.00773869	0.0166784	0.0464752	0	0	0.00659203	0	0.00702364
silverfish	Tricholepisma aureum	ta	normal	Messor	Messor barbarus	S204	0	0	0	0	0	0	0.00370419	0.0025306	0	0.00133516	0.00142296	0	0	0.012087	0.00164949	0	0.00724772	0	0	0.00106921	0.00319099	0	0.00186557	0	0	0	0.296439	0	0	0.171825	0.00489859	0.102347	0.0058698	0.0255777	0.0116967	0.0203184	0.00971665	0.0262349	0	0	0.0049031	0	0.00732709
silverfish	Tricholepisma aureum	ta	normal	Messor	Messor barbarus	S204	0	0	0	0	0	0	0.00213171	0.00458815	0	0.00142331	0.00128035	0	0	0.00855165	0.00113126	0	0.0131055	0	0	0.00128932	0.00283148	0	0.00108288	0	0	0	0.200394	0	0	0.30549	0.00609463	0.137721	0.00845618	0.0240721	0.0140303	0.0147002	0.0128202	0.038255	0	0	0.00602241	0	0.00804944
silverfish	Tricholepisma aureum	ta	normal	Messor	Messor barbarus	S204	0	0	0	0	0	0	0.00391895	0.00150942	0	0.000882588	0.000658123	0	0	0.0174389	0.00120151	0	0.00352316	0	0	0.000341826	0.00115673	0	0.00118023	0	0	0	0.569369	0	0	0.041495	0.00635173	0.0229857	0.00951689	0.0164123	0.0159515	0.049729	0.0165889	0.0142946	0	0	0.00272686	0	0.0070747
silverfish	Tricholepisma aureum	ta	normal	Messor	Messor barbarus	S204	0	0	0	0	0	0	0.00268172	0.00342584	0	0.000611083	0.00121552	0	0	0.0110397	0.000883375	0	0.00889618	0	0	0.0011699	0.00343655	0	0.00128728	0	0	0	0.284362	0	0	0.233376	0.00443336	0.13643	0.00582057	0.0267124	0.0113326	0.0183448	0.0109354	0.0296162	0	0	0.00490512	0	0.0072524
silverfish	Tricholepisma aureum	ta	normal	Messor	Messor barbarus	S204	0	0	0	0	0	0	0.00477316	0.00510826	0	0.00160731	0.00118957	0	0	0.0105855	0.000913186	0	0.00867026	0	0	0.00135069	0.00300127	0	0.00130465	0	0	0	0.235543	0	0	0.262095	0.00485244	0.179136	0.0055281	0.0295353	0.0119466	0.0155005	0.012193	0.035798	0	0	0.0041348	0	0.00577006
silverfish	Tricholepisma aureum	ta	molted	Messor	Messor barbarus	S204	0	0	0	0	0	0	0.00602924	0.00984248	0	0.00117827	0.00151292	0	0	0.00663105	0.00163441	0	0.0195614	0	0	0.0015982	0.00444634	0	0.00272881	0	0	0	0.142542	0	0	0.314125	0.00951816	0.133623	0.00801494	0.0196028	0.0191447	0.0088479	0.0115197	0.0339532	0	0	0.0048994	0	0.00677533
silverfish	Tricholepisma aureum	ta	molted	Messor	Messor barbarus	S204	0	0	0	0	0	0	0.00512228	0.00559781	0	0.00122351	0.00112689	0	0	0.00755764	0.00112438	0	0.0103281	0	0	0.00107541	0.00334079	0	0.00166834	0	0	0	0.18769	0	0	0.305385	0.00593504	0.137844	0.00579189	0.0205478	0.0146403	0.0125634	0.0093503	0.0447184	0	0	0.0059265	0	0.0074335
silverfish	Tricholepisma indalicum	ti	normal	Camponotus	Camponotus sylvaticus	S131	0	0	0	0	0	0	0.00905931	0	0	0	0	0	0	0	0	0	0	0	0	0	0	0	0	0	0	0	0.00636965	0	0	0	0	0	0	0	0	0	0	0	0	0	0	0	0
silverfish	Tricholepisma indalicum	ti	normal	Camponotus	Camponotus sylvaticus	S131	0	0	0	0	0	0	0.00877885	0	0	0	0	0	0	0	0	0	0	0	0	0	0	0	0	0	0	0	0.00560804	0	0	0	0	0	0	0	0	0	0	0	0	0	0	0	0
silverfish	Tricholepisma indalicum	ti	normal	Camponotus	Camponotus sylvaticus	S131	0	0	0	0	0	0	0.00636751	0	0	0	0	0	0	0	0	0	0	0	0	0	0	0	0	0	0	0	0.00347347	0	0	0	0	0	0	0	0	0	0	0	0	0	0	0	0
silverfish	Tricholepisma indalicum	ti	normal	Camponotus	Camponotus sylvaticus	S131	0	0	0	0	0	0	0.0115184	0	0	0	0	0	0	0	0	0	0	0	0	0	0	0	0	0	0	0	0.00793814	0	0	0	0	0	0	0	0	0	0	0	0	0	0	0	0
silverfish	Tricholepisma indalicum	ti	normal	Camponotus	Camponotus sylvaticus	S131	0	0	0	0	0	0	0.00645527	0	0	0	0	0	0	0	0	0	0	0	0	0	0	0	0	0	0	0	0.00317566	0	0	0	0	0	0	0	0	0	0	0	0	0	0	0	0
[truncated: 156 more columns]

## Sheet: CHC peaks
peak id	CHC peak	Retention Index
1	n-C21	2100
2	3-MeC21	2174
3	n-C22	2200
4	3,y-diMeC21	2208
5	3-MeC22	2275
6	C23:1	2276
7	n-C23	2300
8	MeC23	2337
9	7-MeC23	2340
10	5-MeC23	2350
11	3-MeC23	2372
12	5,9-diMeC23	2382
13	C24:1	2384
14	n-C24	2400
15	3,y-diMeC23	2407
16	MeC24	2427
17	8,10,12-MeC24	2435
18	unknown HC	2440
19	6-MeC24	2444
20	5-MeC24	2449
21	4-MeC24	2457
22	unknown HC	2463
23	3-MeC24	2473
24	C25:1	2474
25	C25:1	2482
26	unknown HC	2490
27	n-C25	2500
28	unknown HC	2507
29	unknown HC	2519
30	MeC25	2535
31	7-MeC25	2540
32	5-MeC25	2550
33	diMeC25	2564
34	3-MeC25	2574
35	5,y-diMeC25	2583
36	n-C26	2600
37	3,y-diMeC25	2611
38	MeC26	2633
39	MeC26	2638
40	6-MeC26	2644
41	5-MeC26	2650
42	C27:2	2660
43	4-MeC26	2663
44	unknown HC	2664
45	9,13-diMeC26	2668
46	C27:1	2670
47	C27:2	2670
48	C27:1	2672
49	3-MeC26	2675
50	C27:1	2679
51	unknown HC	2682
52	unknown HC	2686
53	C27:1	2689
54	unknown HC	2690
55	n-C27	2700
56	unknown HC	2711
57	unknown HC	2717
58	MeC27	2730
59	7-MeC27	2738
60	5-MeC27	2750
61	11,15-diMeC27	2761
62	3-MeC27	2774
63	5,y-diMeC27	2782
64	C28:1	2789
65	n-C28	2800
66	3,y-diMeC27	2806
67	MeC28	2824
68	MeC28	2832-2835
69	MeC28	2840
70	5-MeC28	2848
71	C29:2	2856
72	diMeC28	2857
73	4-MeC28	2859
74	diMeC28	2861
75	4-MeC28	2862
76	C29:2	2863
77	7,y-diMeC28	2871
78	C29:1	2872
79	3-MeC28	2873
80	C29:1	2880
81	diMeC28	2884
82	C29:1	2886
83	4,y-diMeC28	2890
84	n-C29	2900
85	3,y-diMeC29	2908
86	unknown HC	2915
87	unknown HC	2919
88	MeC29	2931
89	7-MeC29	2940
90	5-MeC29	2949
91	diMeC29	2956
92	diMeC29	2961
93	diMeC29	2968
94	3-MeC29	2971
95	7,y-diMeC29	2976-2980
96	5,y-diMeC29	2980
97	unknown HC	2990
98	n-C30	3000
99	3,y-diMeC29	3005
100	unknown HC	3014
101	MeC30	3029
102	MeC30	3037-3040
103	5-MeC30	3049
104	unknown HC	3058
105	4-MeC30	3059
106	C31:2	3060
107	C31:2	3066
108	7,y-diMeC30	3071
109	3-MeC30	3075
110	C31:2	3079
111	C31:1	3081
112	unknown HC	3085
113	C31:1	3086
114	unknown HC	3090
115	n-C31	3100
116	unknown HC	3110
117	unknown HC	3119
118	MeC31	3130
119	7-MeC31	3140
120	5-MeC31	3148
121	diMeC31	3156
122	diMeC31	3165
123	3-MeC31	3168
124	7,y-diMeC31	3170-3175
125	5,y-diMeC31	3180-3183
126	7,y-diMeC31	3184
127	unknown HC	3190
128	n-C32	3200
129	3,y-diMeC31	3205
130	MeC32	3225-3229
131	MeC32	3235
132	MeC32	3242
133	5-MeC32	3250
134	unknown HC	3250
135	unknown HC	3254
136	C33:2	3255
137	C33:2	3261
138	4-MeC32	3263
139	7,y-diMeC32	3270
140	unknown HC	3273
141	unknown HC	3277
142	C33:1	3282
143	unknown HC	3284
144	unknown HC	3289
145	unknown HC	3294
146	n-C33	3300
147	unknown HC	3311
148	unknown HC	3315
149	MeC33	3328
150	7-MeC33	3339
151	5-MeC33	3350
152	diMeC33	3359
153	diMeC33	3366
154	7,y-diMeC33	3369
155	5,y-diMeC33	3375
156	3-MeC33	3376
157	7,y-diMeC33	3374-3382
158	unknown HC	3390
159	n-C34	3400
160	3,y-diMeC33	3402
161	unknown HC	3403
162	7,13,17-triMeC34	3405
163	unknown HC	3415
164	unknown HC	3428
165	Me C34	3430
166	MeC34	3440
167	5-MeC34	3448
168	unknown HC	3456
169	7,y-diMeC34	3465
170	unknown HC	3473
171	unknown HC	3483
172	unknown HC	3492
173	n-C35	3500
174	unknown HC	3508
175	MeC35	3528
176	7-MeC35	3539
177	5-MeC35	3548
178	diMeC35	3552-3556
179	3-MeC35	3566
180	7,y-diMeC35	3568
181	unknown HC	3579
182	unknown HC	3590
183	n-C36	3600
184	MeC36	3628
185	MeC36	3635
186	unknown HC	3654
187	unknown HC	3663
188	unknown HC	3681
189	n-C37	3700
190	unknown HC	3718
191	MeC37	3727
192	di-MeC37	3755
193	7,y-diMeC37	3765
194	unknown HC	3779
195	n-C38	3800
196	unknown HC	3927
197	11,15-diMeC39+15,19-diMeC39+17,21-diMeC39+13,17-diMeC39	3952
198	7,ydiMeC39	3963
199	5,y-diMeC39+7,y-diMeC39+9,y-diMeC39	3976
